# Supplementary material for: Comprehensive Identification of Single Nucleotide Polymorphisms Associated with Beta-lactam Resistance within Pneumococcal Mosaic Genes
Source: PLoS Genet. 2014 Aug 7;10(8):e1004547. doi: 10.1371/journal.pgen.1004547 (PMC4125147; doi:10.1371/journal.pgen.1004547)
Supplement: Table S1 — Associations co-detected in two separate datasets. The table summarizes all association statistics, linkage disequilibrium (LD) analysis, biological relevance and literature references for co-detected SNPs and associated loci in the Maela and Massachusetts data. From left to right, the columns represent coordinates from the reference genome (S. pneumoniae ATCC 700669), coding regions in which associations were detected, putative resistance nucleotide alleles, putative sensitivity nucleotide alleles, minor allele frequency (MAF), odds ratios (OR), synonymous and non-synonymous changes, positions on protein sequences with observed amino acid alterations, amino acid residues, alternative amino acid residues, literature reports, PubMed identifier (PMID), and linkage information. (XLS) [file pgen.1004547.s005.xls]

## Sheet: Sheet1
site_from_Spn23F_ref	gene	resistant_allele	sensitive_allelle	MAF	OR	synonymous/non-synonymous	amino_acid_position_in_gene	allele1	allele2	Literatures	PMID	linkage_information
291022	gene_mraW	C	T	0.2767	5.976	synonymous						LOCI_1#
291103	gene_mraW	A	G	0.2013	26.66	synonymous						LOCI_2#
291118	gene_mraW	C,T	G	0.2287	18.52	synonymous						LOCI_2#
291162	gene_mraW	C	T	0.2302	11.25	non-synonymous	193	L	S			LOCI_2#
291165	gene_mraW	C	T	0.2313	11.28	non-synonymous	194	V	A			LOCI_2#
291181	gene_mraW	G	A	0.1804	30.53	synonymous						LOCI_2#
291268	gene_mraW	T	C	0.07041	11.83	synonymous						LOCI_3#
291400	gene_mraW	C	T	0.08856	7.048	synonymous						LOCI_3#
291466	gene_mraW	A	G	0.2904	15.94	synonymous						LOCI_3#
291472	gene_mraW	A	G	0.2792	23.8	synonymous						LOCI_3#
291557	gene_ftsL	G	A	0.2781	9.149	non-synonymous	4	K	R			LOCI_4#
291850	gene_ftsL	C	A	0.3212	14.85	synonymous						LOCI_4#
291982	gene_pbp2x	G	A	0.308	8.764	non-synonymous	39	I	V			LOCI_4#
292137	gene_pbp2x	C	T	0.1108	72.56	synonymous						LOCI_5#
292146	gene_pbp2x	T	C	0.2134	5.46	synonymous						LOCI_5#
292161	gene_pbp2x	T	G	0.1144	92.29	synonymous						LOCI_5#
292171	gene_pbp2x	A	G	0.1144	92.01	non-synonymous	102	E	K			LOCI_5#
292173	gene_pbp2x	A	G	0.1144	92.01	synonymous						LOCI_5#
292179	gene_pbp2x	C	T	0.1144	92.01	synonymous						LOCI_5#
292182	gene_pbp2x	A	G	0.1144	92.01	synonymous						LOCI_5#
292197	gene_pbp2x	A	G	0.115	92.01	synonymous						LOCI_5#
292206	gene_pbp2x	T	C	0.115	92.01	synonymous						LOCI_5#
292213	gene_pbp2x	G	A	0.115	92.01	non-synonymous	116	K	E			LOCI_5#
292215	gene_pbp2x	T	A	0.115	92.13	synonymous						LOCI_5#
292216	gene_pbp2x	G	A	0.1147	92.01	non-synonymous	117	T	A			LOCI_5#
292221	gene_pbp2x	G	A	0.1147	510.1	synonymous						LOCI_5#
292227	gene_pbp2x	T	C	0.1147	92.01	synonymous						LOCI_5#
292242	gene_pbp2x	T	C	0.1012	85.05	synonymous						LOCI_6#
292245	gene_pbp2x	C	T	0.09213	91.39	synonymous						LOCI_6#
292323	gene_pbp2x	T	A	0.2555	10.76	synonymous						LOCI_6#
292329	gene_pbp2x	A	G	0.1015	65.11	synonymous						LOCI_6#
292338	gene_pbp2x	A	G	0.09026	37.78	synonymous						LOCI_6#
292381	gene_pbp2x	A	G	0.4348	13.14	non-synonymous	172	T	A			LOCI_7#
292419	gene_pbp2x	T	C	0.1331	25.85	synonymous						LOCI_7#
292503	gene_pbp2x	T	C	0.1862	9.912	synonymous						LOCI_7#
292563	gene_pbp2x	T	C	0.3155	7.505	synonymous						LOCI_8#
292581	gene_pbp2x	A	G	0.1279	7.076	synonymous						LOCI_8#
292628	gene_pbp2x	A	G	0.481	14.82	non-synonymous	254	Q	R			LOCI_9#
292633	gene_pbp2x	G	A	0.4813	15.19	non-synonymous	256	V	M			LOCI_9#
292635	gene_pbp2x	A	G	0.3166	4.754	synonymous						LOCI_9#
292638	gene_pbp2x	T	C	0.4453	0.128	synonymous						LOCI_9#
292641	gene_pbp2x	C	T	0.4524	14.74	synonymous						LOCI_9#
292665	gene_pbp2x	T	C	0.269	8.097	synonymous						LOCI_9#
292668	gene_pbp2x	T	C	0.2671	6.968	synonymous						LOCI_9#
292677	gene_pbp2x	A	G	0.2687	7.859	synonymous						LOCI_9#
292680	gene_pbp2x	T	C	0.2695	8.465	synonymous						LOCI_9#
292683	gene_pbp2x	C	T	0.4035	11.04	synonymous						LOCI_9#
292704	gene_pbp2x	C	T	0.4571	8.654	synonymous						LOCI_9#
292709	gene_pbp2x	T	A	0.3696	4.315	non-synonymous	281	L	Q			LOCI_10#
292798	gene_pbp2x	A	G	0.2643	15.41	synonymous						LOCI_10#
292809	gene_pbp2x	T	A	0.437	18.11	synonymous						LOCI_11#
292848	gene_pbp2x	T	C	0.3031	23.63	synonymous						LOCI_11#
292854	gene_pbp2x	T	C	0.4774	30.86	synonymous						LOCI_11#
292869	gene_pbp2x	A	G	0.3108	33.18	synonymous						LOCI_11#
292878	gene_pbp2x	A	C	0.4728	32.4	synonymous						LOCI_11#
292879	gene_pbp2x	G	A	0.3215	12.02	non-synonymous	338	A	T	adjacent to the active site	PMID:9811812, PMID:11553637, PMID:12923202	LOCI_11#
292881	gene_pbp2x	C	T	0.473	32.62	synonymous						LOCI_11#
292887	gene_pbp2x	G	A	0.4736	31.68	synonymous						LOCI_11#
292895	gene_pbp2x	C	T	0.4486	17.3	non-synonymous	343	T	M	M343T	PMID: 23620123	LOCI_11#
292903	gene_pbp2x	T	G	0.2745	25.53	non-synonymous	346	S	A	A346S	PMID: 23620123	LOCI_11#
292906	gene_pbp2x	T	G	0.2904	32.8	non-synonymous	347	S	A	A347S	PMID: 23620123	LOCI_11#
292926	gene_pbp2x	C	T	0.4488	41.76	synonymous						LOCI_11#
292930	gene_pbp2x	A	G	0.3146	24.57	non-synonymous	355	S	G	G355S	PMID: 23620123	LOCI_11#
292932	gene_pbp2x	T,C	A	0.3083	25.23	non-synonymous	355	S	R			LOCI_11#
292939	gene_pbp2x	T	G	0.3567	12.87	non-synonymous	358	Y	D	(V)358Y	PMID: 23620123	LOCI_11#
292940	gene_pbp2x	A	T	0.3559	14.23	non-synonymous	358	Y	F	(V)358Y	PMID: 23620123	LOCI_11#
292944	gene_pbp2x	C	T	0.434	0.02192	synonymous						LOCI_11#
292950	gene_pbp2x	C	T	0.3864	37.61	synonymous						LOCI_12#
292956	gene_pbp2x	A	G	0.3936	29.13	non-synonymous	366	I	M			LOCI_12#
292965	gene_pbp2x	A	T	0.4443	18.35	synonymous						LOCI_12#
292968	gene_pbp2x	G	A	0.4222	12.58	synonymous						LOCI_12#
293043	gene_pbp2x	C	T	0.4604	23.94	synonymous						LOCI_12#
293052	gene_pbp2x	C	A	0.3281	14.42	synonymous						LOCI_12#
293058	gene_pbp2x	T	C	0.3276	13.36	synonymous						LOCI_12#
293064	gene_pbp2x	A	G	0.3229	16.68	synonymous						LOCI_12#
293079	gene_pbp2x	A	G	0.313	20.98	synonymous						LOCI_12#
293085	gene_pbp2x	A	G	0.3127	21.99	synonymous						LOCI_12#
293104	gene_pbp2x	T	C	0.321	19.18	synonymous						LOCI_12#
293106	gene_pbp2x	G	T	0.3223	19.48	non-synonymous	413	L	F			LOCI_12#
293121	gene_pbp2x	C	T	0.4026	27.07	synonymous						LOCI_13#
293163	gene_pbp2x	A	G	0.4024	10.83	synonymous						LOCI_13#
293166	gene_pbp2x	C	T	0.3694	12.2	synonymous						LOCI_13#
293175	gene_pbp2x	A	G	0.4884	10.94	synonymous						LOCI_13#
293198	gene_pbp2x	G	A	0.2871	10.19	synonymous						LOCI_13#
293199	gene_pbp2x	T	C	0.4222	20.46	synonymous						LOCI_13#
293205	gene_pbp2x	T	G	0.3916	24.56	synonymous						LOCI_13#
293226	gene_pbp2x	A	G	0.3102	12.49	synonymous						LOCI_13#
293241	gene_pbp2x	A	G	0.4068	13.05	synonymous						LOCI_14#
293251	gene_pbp2x	C	A	0.3944	7.409	non-synonymous	462	L	I	I462L	PMID: 23620123	LOCI_14#
293280	gene_pbp2x	T	C,G	0.4372	0.0715	non-synonymous	471	D	E			LOCI_14#
293286	gene_pbp2x	T	C	0.3991	12.59	synonymous						LOCI_14#
293298	gene_pbp2x	A	T,G	0.3868	12.57	synonymous						LOCI_14#
293313	gene_pbp2x	T	C	0.3937	15.94	synonymous						LOCI_14#
293323	gene_pbp2x	A	C	0.4553	6.662	non-synonymous	486	T	P	P486T	PMID: 23620123	LOCI_15#
293325	gene_pbp2x	T	A	0.4516	7.448	synonymous						LOCI_15#
293328	gene_pbp2x	C	T	0.4502	7.439	synonymous						LOCI_15#
293329	gene_pbp2x	A	G	0.4598	7.356	synonymous						LOCI_15#
293334	gene_pbp2x	G	A	0.4505	7.29	synonymous						LOCI_15#
293335	gene_pbp2x	T	A	0.4532	10.15	non-synonymous	490	S	T	T490S	PMID: 23620123	LOCI_15#
293339	gene_pbp2x	T	C	0.4546	9.52	non-synonymous	491	V	A	A491V	PMID: 23620123	LOCI_15#
293340	gene_pbp2x	A	T	0.4455	6.125	synonymous						LOCI_15#
293346	gene_pbp2x	G	A	0.4472	5.468	synonymous						LOCI_15#
293349	gene_pbp2x	A	T	0.3749	5.848	synonymous						LOCI_15#
293361	gene_pbp2x	A	T	0.2987	11.38	synonymous						LOCI_15#
293394	gene_pbp2x	C	T	0.3908	9.287	synonymous						LOCI_15#
293405	gene_pbp2x	A	C	0.2866	8.431	synonymous						LOCI_15#
293407	gene_pbp2x	C	A	0.3309	8.887	synonymous						LOCI_15#
293413	gene_pbp2x	A	G	0.4098	6.65	non-synonymous	516	I	V	V516I	PMID: 23620123	LOCI_16#
293418	gene_pbp2x	A	G	0.39	7.398	synonymous						LOCI_16#
293580	gene_pbp2x	A	G	0.4333	10.69	synonymous						LOCI_17#
293586	gene_pbp2x	G	A	0.451	7.277	synonymous						LOCI_17#
293594	gene_pbp2x	A	G	0.4458	0.01409	synonymous						LOCI_17#
293628	gene_pbp2x	A	G	0.4444	17.07	synonymous						LOCI_18#
293640	gene_pbp2x	G	A	0.407	15.15	synonymous						LOCI_18#
293646	gene_pbp2x	G	A	0.3166	15.34	synonymous						LOCI_18#
293661	gene_pbp2x	C	T	0.4785	26.64	synonymous						LOCI_19#
293681	gene_pbp2x	C	A	0.2657	15.38	synonymous						LOCI_19#
293682	gene_pbp2x	C	T	0.3793	22.32	synonymous						LOCI_19#
293685	gene_pbp2x	A	T	0.3707	12.34	synonymous						LOCI_19#
293776	gene_pbp2x	G	C	0.4638	23.6	non-synonymous	637	A	P			LOCI_19#
293787	gene_pbp2x	C	T	0.4131	22.51	synonymous						LOCI_19#
293788	gene_pbp2x	A	G	0.4604	26.69	non-synonymous	641	I	V			LOCI_19#
293811	gene_pbp2x	G	T	0.3163	14.35	non-synonymous	648	E	D			LOCI_19#
293814	gene_pbp2x	G	A	0.415	20.89	synonymous						LOCI_19#
293817	gene_pbp2x	G	A	0.4147	21.34	synonymous						LOCI_19#
293822	gene_pbp2x	C	A	0.4177	15.33	non-synonymous	652	A	D			LOCI_19#
293823	gene_pbp2x	C	A	0.4183	15.19	synonymous						LOCI_19#
293826	gene_pbp2x	A	G	0.4601	19.11	synonymous						LOCI_19#
293829	gene_pbp2x	C	T	0.3457	12.53	synonymous						LOCI_19#
293832	gene_pbp2x	A,T	C	0.3754	11.02	synonymous						LOCI_20#
293836	gene_pbp2x	A	C	0.4549	19.14	non-synonymous	657	I	L			LOCI_20#
293841	gene_pbp2x	G	A	0.4645	20.63	synonymous						LOCI_20#
293995	gene_pbp2x	T	C	0.2404	0.04234	non-synonymous	710	F	L			LOCI_20#
294003	gene_pbp2x	A	G	0.4532	11.29	synonymous						LOCI_20#
294007	gene_pbp2x	T	C	0.4843	0.07577	synonymous						LOCI_20#
294010	gene_pbp2x	G	A	0.44	11.63	synonymous						LOCI_20#
294028	gene_pbp2x	G	C	0.4637	0.01623	non-synonymous	721	E	Q			LOCI_20#
294036	gene_pbp2x	A	G	0.4219	25.34	synonymous						LOCI_20#
294042	gene_pbp2x	C	T	0.3281	11.24	synonymous						LOCI_20#
294043	gene_pbp2x	G	A	0.3559	13.73	non-synonymous	726	V	I			LOCI_20#
294044	gene_pbp2x	T	C	0.3559	13.87	non-synonymous	726	V	A			LOCI_20#
294067	gene_pbp2x	A	G	0.3287	13.69	non-synonymous	734	T	A			LOCI_20#
294072	gene_pbp2x	T	C	0.4029	18.89	synonymous						LOCI_20#
294084	gene_pbp2x	A	G	0.3245	12.3	synonymous						LOCI_20#
294085	gene_pbp2x	A	G	0.3248	12.3	synonymous						LOCI_20#
294101	gene_pbp2x	A	C	0.2823	12.61	non-synonymous	745	K	T			LOCI_20#
294133	gene_mraY	T	C	0.3163	12.91	synonymous						LOCI_20#
294136	gene_mraY	T	C	0.1986	25.14	synonymous						LOCI_20#
294250	gene_mraY	C	T	0.3353	12.69	synonymous						LOCI_21#
294284	gene_mraY	C	T	0.2442	16.96	non-synonymous	55	L	F			LOCI_22#
294286	gene_mraY	T	G	0.2442	16.96	synonymous						LOCI_22#
294293	gene_mraY	C	T	0.2456	18.52	non-synonymous	58	L	F			LOCI_22#
294299	gene_mraY	G	A	0.4497	12.74	non-synonymous	60	A	T			LOCI_22#
294302	gene_mraY	G,A	T	0.3435	11.32	non-synonymous	61	A	S			LOCI_22#
294304	gene_mraY	A	T	0.3454	12.29	synonymous						LOCI_22#
294308	gene_mraY	G	T	0.3474	12.31	non-synonymous	63	V	L			LOCI_22#
294346	gene_mraY	G	C	0.3435	13	non-synonymous	75	L	F			LOCI_22#
294348	gene_mraY	C	G	0.3435	13	non-synonymous	76	T	S			LOCI_22#
294361	gene_mraY	T	A	0.2885	10.78	synonymous						LOCI_23#
294373	gene_mraY	T	C	0.3608	13.58	synonymous						LOCI_23#
294397	gene_mraY	T	C	0.1664	29.28	synonymous						LOCI_23#
294400	gene_mraY	T	A	0.1658	29.28	synonymous						LOCI_23#
294427	gene_mraY	C	T	0.3097	12.43	synonymous						LOCI_23#
294433	gene_mraY	G	A	0.2448	8.867	synonymous						LOCI_24#
294454	gene_mraY	C	T	0.3474	13.02	synonymous						LOCI_25#
294457	gene_mraY	A	G	0.2401	11.79	synonymous						LOCI_25#
294460	gene_mraY	G	A	0.2957	11.41	synonymous						LOCI_25#
294490	gene_mraY	C	T	0.2757	8.596	synonymous						LOCI_25#
294493	gene_mraY	T	C	0.2877	7.14	synonymous						LOCI_26#
294499	gene_mraY	C	T	0.2772	5.85	synonymous						LOCI_26#
294505	gene_mraY	T	C	0.1317	18	synonymous						LOCI_26#
294544	gene_mraY	C	T	0.3014	15.87	synonymous						LOCI_26#
294595	gene_mraY	T	C	0.1892	17.4	synonymous						LOCI_26#
294629	gene_mraY	A	G	0.4257	20.36	non-synonymous	170	I	V			LOCI_26#
294638	gene_mraY	C	T	0.3476	11.57	synonymous						LOCI_27#
294664	gene_mraY	C	T	0.1832	5.908	synonymous						LOCI_27#
294748	gene_mraY	T	C	0.2771	12	synonymous						LOCI_27#
294758	gene_mraY	G	A	0.4139	19.61	non-synonymous	213	V	I			LOCI_27#
294778	gene_mraY	T	C	0.346	5.052	synonymous						LOCI_28#
294781	gene_mraY	A	G	0.1064	11.8	synonymous						LOCI_28#
294824	gene_mraY	T	C	0.09406	21.21	synonymous						LOCI_29#
294907	gene_mraY	C	T	0.2214	11.8	synonymous						LOCI_29#
294991	gene_mraY	A	G	0.2616	7.574	synonymous						LOCI_30#
295716	gene_clpL	C	T	0.1438	8.874	synonymous						LOCI_31#
295809	gene_clpL	G	A	0.1911	8.836	synonymous						LOCI_31#
295821	gene_clpL	T	C	0.1922	9.022	synonymous						LOCI_31#
296142	gene_clpL	A	T	0.2225	7.058	synonymous						LOCI_31#
296151	gene_clpL	T	C	0.2195	5.708	synonymous						LOCI_31#
296229	gene_clpL	C	T	0.1755	7.379	synonymous						LOCI_32#
296271	gene_clpL	C	T	0.06518	10.68	synonymous						LOCI_33#
296442	gene_clpL	A	T	0.1579	9.627	synonymous						LOCI_33#
296494	gene_clpL	G	A	0.1499	10.46	synonymous						LOCI_33#
296706	gene_clpL	T	A	0.1471	9.71	synonymous						LOCI_33#
296715	gene_clpL	G	A	0.1207	7.625	synonymous						LOCI_33#
296716	gene_clpL	G	A	0.1499	9.71	non-synonymous	336	T	A			LOCI_33#
296718	gene_clpL	A	G	0.1378	9.468	synonymous						LOCI_33#
296748	gene_clpL	G	A	0.1496	9.71	synonymous						LOCI_33#
296889	gene_clpL	T	C	0.1227	8.501	synonymous						LOCI_33#
296916	gene_clpL	C	T	0.121	13.24	synonymous						LOCI_33#
297048	gene_clpL	T	C	0.1383	11.52	synonymous						LOCI_33#
297127	gene_clpL	A	C	0.1205	11.24	non-synonymous	473	Q	K			LOCI_34#
297750	gene_clpL	C	T	0.09763	10.86	synonymous						LOCI_34#
300903	gene_dexB	C	T	0.1933	4.829	synonymous						LOCI_35#
301023	gene_dexB	G	A	0.4658	1.004	synonymous						LOCI_36#
301140	gene_dexB	G	A	0.3307	1.112	synonymous						LOCI_36#
301197	gene_dexB	A	G	0.3895	6.44	synonymous						LOCI_37#
301203	gene_dexB	A	G	0.3955	5.467	synonymous						LOCI_37#
331890	gene_pbp1A	A	G	0.236	26.31	synonymous						LOCI_38#
331917	gene_pbp1A	A	T	0.2384	37.15	synonymous						LOCI_38#
331923	gene_pbp1A	C	T	0.2384	42.16	synonymous						LOCI_38#
331939	gene_pbp1A	A	G	0.3163	11.34	non-synonymous	585	V	A	A585(I)	PMID: 23620123	LOCI_38#
331944	gene_pbp1A	C	T	0.3166	11.34	non-synonymous	583	M	I	(L)583M	PMID: 23620123	LOCI_38#
331950	gene_pbp1A	G	A	0.2019	0.1303	synonymous						LOCI_38#
331953	gene_pbp1A	T	A	0.3171	11.64	synonymous						LOCI_38#
331956	gene_pbp1A	A	T	0.3164	11.41	synonymous						LOCI_38#
331963	gene_pbp1A	T	A	0.3405	10.59	non-synonymous	577	Y	F	F577Y	PMID: 23620123	LOCI_38#
331966	gene_pbp1A	C	T	0.3199	10.78	non-synonymous	576	G	D	T574SQF to NTGY has been associated with resistance	PMID: 9624469, PMID: 12499220, PMID: 12777776	LOCI_38#
331967	gene_pbp1A	C	G	0.3193	10.78	non-synonymous	576	G	R	T574SQF to NTGY has been associated with resistance	PMID: 9624469, PMID: 12499220, PMID: 12777776	LOCI_38#
331970	gene_pbp1A	T	A	0.3199	10.57	non-synonymous	575	T	S	T574SQF to NTGY has been associated with resistance	PMID: 9624469, PMID: 12499220, PMID: 12777776	LOCI_38#
331972	gene_pbp1A	T	G	0.3199	10.66	synonymous						LOCI_38#
332016	gene_pbp1A	A	T	0.2951	8.651	synonymous						LOCI_38#
332022	gene_pbp1A	C	T	0.2728	6.066	synonymous						LOCI_38#
332055	gene_pbp1A	T	A	0.1917	24.26	synonymous						LOCI_39#
332057	gene_pbp1A	C	T	0.2838	8.577	non-synonymous	546	G	R	(N)546G	PMID: 23620123	LOCI_39#
332247	gene_pbp1A	T	C	0.2805	9.731	synonymous						LOCI_40#
332814	gene_pbp1A	A	T	0.2681	12.49	synonymous						LOCI_41#
332817	gene_pbp1A	T	G	0.2681	12.4	synonymous						LOCI_41#
332832	gene_pbp1A	A	T	0.2596	19.79	synonymous						LOCI_41#
332840	gene_pbp1A	G	C	0.2754	19.87	non-synonymous	285	Q	E			LOCI_41#
332859	gene_pbp1A	C	T	0.2544	14.06	synonymous						LOCI_41#
333792	gene_recU	C	T	0.2365	6.532	non-synonymous	165	G	E			LOCI_41#
333996	gene_recU	G	A	0.2382	6.538	non-synonymous	97	A	V			LOCI_41#
334107	gene_recU	C	T	0.231	9.642	non-synonymous	60	R	Q			LOCI_41#
334136	gene_recU	G	A	0.2274	7.967	synonymous						LOCI_41#
334264	gene_recU	G	C	0.2148	13.43	non-synonymous	8	L	V			LOCI_41#
334316	intergenic	C	T	0.2274	19.95	NA						LOCI_41#
335014	gene_gpsB	G	C	0.1914	19.71	synonymous						LOCI_41#
335019	gene_gpsB	G	A	0.2016	22.81	synonymous						LOCI_41#
335020	gene_gpsB	C	T	0.1801	25.09	synonymous						LOCI_41#
335023	gene_gpsB	G	A	0.1986	25.86	synonymous						LOCI_41#
335035	gene_gpsB	T	C	0.1884	21.69	synonymous						LOCI_41#
335104	gene_gpsB	G	A	0.1799	25.15	synonymous						LOCI_41#
1531915	gene_clpX	G	A	0.308	8.069	synonymous						LOCI_42#
1532176	gene_SPN23F15870	A	G	0.3625	9.335	synonymous						LOCI_42#
1532245	gene_dhfR	T	C	0.275	5.707	synonymous						LOCI_42#
1532301	gene_dhfR	A	G	0.396	8.353	non-synonymous	135	F	L			LOCI_42#
1532326	gene_dhfR	C	T	0.3672	7.316	synonymous						LOCI_42#
1532371	gene_dhfR	G	A	0.3815	6.437	synonymous						LOCI_42#
1532458	gene_dhfR	A	G	0.3204	7.235	synonymous						LOCI_43#
1612930	gene_pbp2B	G	A	0.3347	15.54	synonymous						LOCI_44#
1612933	gene_pbp2B	G	A	0.1628	9.241	synonymous						LOCI_44#
1613032	gene_pbp2B	C	T	0.3284	12.34	synonymous						LOCI_44#
1613034	gene_pbp2B	C	A	0.2019	5.555	non-synonymous	485	A	S	S485A	PMID: 23620123	LOCI_44#
1613038	gene_pbp2B	A	C	0.3298	12.8	synonymous						LOCI_44#
1613045	gene_pbp2B	C	T	0.4747	0.006803	non-synonymous	481	G	E	E481G	PMID: 23620123	LOCI_44#
1613055	gene_pbp2B	T	A	0.3248	8.248	non-synonymous	478	T	S	S478T	PMID: 23620123	LOCI_45#
1613056	gene_pbp2B	T	C	0.4013	17.08	synonymous						LOCI_45#
1613059	gene_pbp2B	C	T	0.327	8.382	synonymous						LOCI_45#
1613061	gene_pbp2B	A	G	0.3991	19.48	synonymous						LOCI_45#
1613074	gene_pbp2B	A	G	0.4037	14.87	synonymous						LOCI_45#
1613098	gene_pbp2B	C	T	0.4887	54.61	synonymous						LOCI_45#
1613107	gene_pbp2B	G	A	0.2825	12.66	synonymous						LOCI_45#
1613109	gene_pbp2B	T	G	0.3856	21.9	non-synonymous	460	I	L	L460I	PMID: 23620123	LOCI_46#
1613125	gene_pbp2B	A	G	0.3595	19.79	synonymous						LOCI_46#
1613131	gene_pbp2B	G	A	0.2808	15.97	synonymous						LOCI_46#
1613134	gene_pbp2B	A	G	0.3619	24.54	synonymous						LOCI_46#
1613154	gene_pbp2B	A	G	0.4329	24.55	synonymous						LOCI_47#
1613155	gene_pbp2B	G	A	0.4321	21.53	synonymous						LOCI_47#
1613160	gene_pbp2B	C	G	0.4323	22.03	non-synonymous	443	E	Q	Q433E	PMID: 23620123	LOCI_47#
1613170	gene_pbp2B	A	G	0.4279	28.07	synonymous						LOCI_47#
1613176	gene_pbp2B	A	G	0.3405	20.12	synonymous						LOCI_47#
1613179	gene_pbp2B	A	T	0.3303	20.29	synonymous						LOCI_47#
1613182	gene_pbp2B	T	A	0.3303	20.29	synonymous						LOCI_47#
1613185	gene_pbp2B	A	G	0.3578	23.41	synonymous						LOCI_47#
1613192	gene_pbp2B	A	T	0.3383	20.64	non-synonymous	432	L	Q	Q432L	PMID: 23620123	LOCI_47#
1613193	gene_pbp2B	A	G	0.3383	20.64	synonymous						LOCI_47#
1613194	gene_pbp2B	T	A	0.3397	21.26	synonymous						LOCI_47#
1613195	gene_pbp2B	T	G	0.3394	19.33	non-synonymous	431	K	T	T431K	PMID: 23620123	LOCI_47#
1613208	gene_pbp2B	A	T	0.3067	21.77	synonymous						LOCI_47#
1613209	gene_pbp2B	A	G	0.4161	34.47	synonymous						LOCI_47#
1613230	gene_pbp2B	A	G	0.291	21.03	synonymous						LOCI_47#
1613238	gene_pbp2B	G	A	0.3512	22.94	non-synonymous	417	P	S	S417P	PMID: 23620123	LOCI_47#
1613242	gene_pbp2B	A	G	0.2946	21.29	synonymous						LOCI_47#
1613248	gene_pbp2B	T	C	0.2616	18.6	synonymous						LOCI_47#
1613254	gene_pbp2B	T	C	0.266	19.71	synonymous						LOCI_47#
1613266	gene_pbp2B	T	C	0.3779	25.43	synonymous						LOCI_48#
1613269	gene_pbp2B	A	G	0.2585	12.79	synonymous						LOCI_48#
1613308	gene_pbp2B	A	G	0.2153	9.272	synonymous						LOCI_48#
1613379	gene_pbp2B	G	A	0.3518	20.35	synonymous						LOCI_48#
1613404	gene_pbp2B	T	C	0.1502	19.56	synonymous						LOCI_49#
1613458	gene_pbp2B	T	C	0.05006	20.91	synonymous						LOCI_49#
1613461	gene_pbp2B	A	G	0.074	15.01	synonymous						LOCI_49#
1613503	gene_pbp2B	C	T	0.4382	8.669	synonymous						LOCI_49#
1613689	gene_pbp2B	G	A	0.3696	8.401	synonymous						LOCI_50#
1613770	gene_pbp2B	T	A	0.3325	19.36	synonymous						LOCI_51#
1613805	gene_pbp2B	G	T	0.2844	10.86	synonymous						LOCI_51#
1614298	gene_pbp2B	A	T	0.2052	15.65	synonymous						LOCI_51#
1614310	gene_pbp2B	G	A	0.181	23.52	synonymous						LOCI_51#
1614312	gene_pbp2B	C	T	0.2027	14.91	non-synonymous	54	V	I			LOCI_51#
1614529	intergenic	C	T	0.1375	13.26	NA						LOCI_51#
1614573	intergenic	T	C	0.1312	7.455	NA						LOCI_51#
