# Supplementary material for: Comprehensive Identification of Single Nucleotide Polymorphisms Associated with Beta-lactam Resistance within Pneumococcal Mosaic Genes
Source: PLoS Genet. 2014 Aug 7;10(8):e1004547. doi: 10.1371/journal.pgen.1004547 (PMC4125147; doi:10.1371/journal.pgen.1004547)
Supplement: Table S2 — Associations detected in the Maela data. The table summarizes all association statistics and linkage disequilibrium (LD) analyses for variations that show significant associations in the Maela data. From left to right, the columns represent coordinate from the reference genome (S. pneumoniae ATCC 700669), majority detected SNPs, minor allele frequency, minor detected SNPs, odd ratios, linkage information and gene information. (XLS) [file pgen.1004547.s006.xls]

## Sheet: SUMMARY.HIT.MAELA.txt
genome_coordinate(ATCC700669_ref)	A1	MAF	A2	OR	linkage	gene_information
91790	T	0.02353	C	74.92	DISCRETE	SPN23F00960 91104 92156 histidine kinase protein
191402	T	0.07242	C	63.79	DISCRETE	intergenic
191918	G	0.2695	A	7.158	DISCRETE	SPN23F01990 191484 192110 50S ribosomal protein L3
246829	A	0.01709	G	0	DISCRETE	SPN23F02600 246468 250859 DNA polymerase III PolC-type
256239	T	0.02192	C	0	DISCRETE	SPN23F02690 255802 257136 aminopeptidase C
266248	T	0.02808	C	0	DISCRETE	SPN23F02790 265787 267109 putative putative folylpolyglutamate synthase
266624	A	0.01902	G	0	DISCRETE	SPN23F02790 265787 267109 putative putative folylpolyglutamate synthase
267774	T	0.05965	C	0.00564	DISCRETE	intergenic
268250	T	0.4439	C	19.06	BLOCK_1#	SPN23F02810 267803 268615 putative 2-amino-4-hydroxy-6-hydroxymethyldihydropteridine pyrophosphokinase
268336	A	0.05753	G	0.0238	BLOCK_1#	SPN23F02810 267803 268615 putative 2-amino-4-hydroxy-6-hydroxymethyldihydropteridine pyrophosphokinase
268610	C	0.03707	A	0	DISCRETE	SPN23F02810 267803 268615 putative 2-amino-4-hydroxy-6-hydroxymethyldihydropteridine pyrophosphokinase
269642	C	0.01418	T	0.02643	DISCRETE	SPN23F02830 269334 269780 50S ribosomal protein L13
269735	T	0.4433	C	7.613	DISCRETE	SPN23F02830 269334 269780 50S ribosomal protein L13
290159	T	0.03965	C	0	DISCRETE	SPN23F03040 289967 290209 putative membrane protein
290339	T	0.1873	C	17.12	DISCRETE	SPN23F03050 290225 290419 putative DNA-binding protein
290474	T	0.1968	A	15.07	BLOCK_2#	intergenic
290556	A	0.1864	G	252	BLOCK_2#	intergenic
290560	A	0.1805	G	849.2	DISCRETE	intergenic
290641	C	0.2215	T	37.53	DISCRETE	SPN23F03060 290585 291535 S-adenosyl-methyltransferase MraW
290749	T	0.1431	C	210.2	BLOCK_3#	SPN23F03060 290585 291535 S-adenosyl-methyltransferase MraW
291022	C	0.2917	T	5.547	BLOCK_3#	SPN23F03060 290585 291535 S-adenosyl-methyltransferase MraW
291103	A	0.2079	G	30.17	DISCRETE	SPN23F03060 290585 291535 S-adenosyl-methyltransferase MraW
291118	C	0.2414	G	27.67	BLOCK_4#	SPN23F03060 290585 291535 S-adenosyl-methyltransferase MraW
291124	A	0.2274	G	28.65	BLOCK_4#	SPN23F03060 290585 291535 S-adenosyl-methyltransferase MraW
291162	C	0.2389	T	7.174	BLOCK_4#	SPN23F03060 290585 291535 S-adenosyl-methyltransferase MraW
291165	C	0.2402	T	7.218	BLOCK_4#	SPN23F03060 290585 291535 S-adenosyl-methyltransferase MraW
291181	G	0.1883	A	25.35	BLOCK_4#	SPN23F03060 290585 291535 S-adenosyl-methyltransferase MraW
291268	T	0.06351	C	6.374	DISCRETE	SPN23F03060 290585 291535 S-adenosyl-methyltransferase MraW
291400	C	0.09961	T	6.273	DISCRETE	SPN23F03060 290585 291535 S-adenosyl-methyltransferase MraW
291439	A	0.2785	G	5.816	BLOCK_5#	SPN23F03060 290585 291535 S-adenosyl-methyltransferase MraW
291466	A	0.3063	G	13.34	BLOCK_5#	SPN23F03060 290585 291535 S-adenosyl-methyltransferase MraW
291472	A	0.2956	G	30.42	BLOCK_5#	SPN23F03060 290585 291535 S-adenosyl-methyltransferase MraW
291557	G	0.2901	A	6.155	BLOCK_5#	SPN23F03070 291547 291864 putative cell division protein
291744	A	0.2099	G	0.02467	BLOCK_5#	SPN23F03070 291547 291864 putative cell division protein
291850	C	0.3398	A	9.571	BLOCK_5#	SPN23F03070 291547 291864 putative cell division protein
291903	G	0.2774	C	5.093	BLOCK_6#	SPN23F03080 291868 294120 putative penicillin binding protein 2x
291982	G	0.324	A	4.7	BLOCK_6#	SPN23F03080 291868 294120 putative penicillin binding protein 2x
292017	G	0.2481	A	4.262	DISCRETE	SPN23F03080 291868 294120 putative penicillin binding protein 2x
292065	C	0.1254	T	146.6	BLOCK_7#	SPN23F03080 291868 294120 putative penicillin binding protein 2x
292083	C	0.1254	T	136.8	BLOCK_7#	SPN23F03080 291868 294120 putative penicillin binding protein 2x
292137	C	0.126	T	146.5	BLOCK_7#	SPN23F03080 291868 294120 putative penicillin binding protein 2x
292143	A	0.2307	C	4.169	BLOCK_7#	SPN23F03080 291868 294120 putative penicillin binding protein 2x
292146	T	0.2166	C	3.44	BLOCK_7#	SPN23F03080 291868 294120 putative penicillin binding protein 2x
292161	T	0.1296	G	230.6	BLOCK_8#	SPN23F03080 291868 294120 putative penicillin binding protein 2x
292164	T	0.1409	C	146.3	BLOCK_8#	SPN23F03080 291868 294120 putative penicillin binding protein 2x
292171	A	0.1296	G	229.5	BLOCK_9#	SPN23F03080 291868 294120 putative penicillin binding protein 2x
292173	A	0.1296	G	229.5	BLOCK_9#	SPN23F03080 291868 294120 putative penicillin binding protein 2x
292179	C	0.1296	T	229.5	BLOCK_9#	SPN23F03080 291868 294120 putative penicillin binding protein 2x
292182	A	0.1296	G	229.5	BLOCK_9#	SPN23F03080 291868 294120 putative penicillin binding protein 2x
292197	A	0.1302	G	229.5	BLOCK_9#	SPN23F03080 291868 294120 putative penicillin binding protein 2x
292206	T	0.1302	C	229.5	BLOCK_9#	SPN23F03080 291868 294120 putative penicillin binding protein 2x
292213	G	0.1302	A	229.5	BLOCK_9#	SPN23F03080 291868 294120 putative penicillin binding protein 2x
292215	T	0.1303	A	230.3	BLOCK_9#	SPN23F03080 291868 294120 putative penicillin binding protein 2x
292216	G	0.1299	A	229.5	BLOCK_9#	SPN23F03080 291868 294120 putative penicillin binding protein 2x
292218	C	0.1302	A	229.5	BLOCK_9#	SPN23F03080 291868 294120 putative penicillin binding protein 2x
292221	G	0.1299	A	367.4	BLOCK_9#	SPN23F03080 291868 294120 putative penicillin binding protein 2x
292227	T	0.1302	C	229.5	BLOCK_9#	SPN23F03080 291868 294120 putative penicillin binding protein 2x
292242	T	0.1141	C	62.18	BLOCK_9#	SPN23F03080 291868 294120 putative penicillin binding protein 2x
292245	C	0.1032	T	67.97	BLOCK_9#	SPN23F03080 291868 294120 putative penicillin binding protein 2x
292272	T	0.1418	C	29.41	DISCRETE	SPN23F03080 291868 294120 putative penicillin binding protein 2x
292323	T	0.2863	A	11.48	BLOCK_10#	SPN23F03080 291868 294120 putative penicillin binding protein 2x
292326	G	0.2025	A	9.871	BLOCK_10#	SPN23F03080 291868 294120 putative penicillin binding protein 2x
292329	A	0.1109	G	51.06	BLOCK_11#	SPN23F03080 291868 294120 putative penicillin binding protein 2x
292338	A	0.09774	G	27.92	BLOCK_11#	SPN23F03080 291868 294120 putative penicillin binding protein 2x
292360	G	0.326	T	6.047	BLOCK_11#	SPN23F03080 291868 294120 putative penicillin binding protein 2x
292365	T	0.04417	C	94.98	DISCRETE	SPN23F03080 291868 294120 putative penicillin binding protein 2x
292374	G	0.3348	A	6.104	BLOCK_12#	SPN23F03080 291868 294120 putative penicillin binding protein 2x
292381	A	0.4526	G	6.389	BLOCK_12#	SPN23F03080 291868 294120 putative penicillin binding protein 2x
292404	C	0.0274	T	59.14	DISCRETE	SPN23F03080 291868 294120 putative penicillin binding protein 2x
292413	T	0.02869	C	61.9	DISCRETE	SPN23F03080 291868 294120 putative penicillin binding protein 2x
292419	T	0.1425	C	21.35	DISCRETE	SPN23F03080 291868 294120 putative penicillin binding protein 2x
292423	A	0.02901	C	61.9	DISCRETE	SPN23F03080 291868 294120 putative penicillin binding protein 2x
292425	A	0.02901	T	61.9	DISCRETE	SPN23F03080 291868 294120 putative penicillin binding protein 2x
292473	A	0.2418	G	7.732	DISCRETE	SPN23F03080 291868 294120 putative penicillin binding protein 2x
292503	T	0.1857	C	9.477	DISCRETE	SPN23F03080 291868 294120 putative penicillin binding protein 2x
292556	A	0.2286	C	3.473	BLOCK_13#	SPN23F03080 291868 294120 putative penicillin binding protein 2x
292563	T	0.3378	C	5.872	BLOCK_13#	SPN23F03080 291868 294120 putative penicillin binding protein 2x
292581	A	0.1277	G	7.237	BLOCK_14#	SPN23F03080 291868 294120 putative penicillin binding protein 2x
292628	G	0.4955	A	0.1448	BLOCK_14#	SPN23F03080 291868 294120 putative penicillin binding protein 2x
292633	A	0.4942	G	0.1397	BLOCK_14#	SPN23F03080 291868 294120 putative penicillin binding protein 2x
292635	A	0.3504	G	3.344	DISCRETE	SPN23F03080 291868 294120 putative penicillin binding protein 2x
292638	C	0.4429	T	0.1686	BLOCK_15#	SPN23F03080 291868 294120 putative penicillin binding protein 2x
292641	T	0.5	C	0.09948	BLOCK_15#	SPN23F03080 291868 294120 putative penicillin binding protein 2x
292665	T	0.2943	C	5.486	BLOCK_15#	SPN23F03080 291868 294120 putative penicillin binding protein 2x
292668	T	0.2924	C	4.748	BLOCK_15#	SPN23F03080 291868 294120 putative penicillin binding protein 2x
292671	G	0.3219	C	4.459	BLOCK_15#	SPN23F03080 291868 294120 putative penicillin binding protein 2x
292677	A	0.294	G	5.486	BLOCK_15#	SPN23F03080 291868 294120 putative penicillin binding protein 2x
292680	T	0.2953	C	5.5	BLOCK_15#	SPN23F03080 291868 294120 putative penicillin binding protein 2x
292683	C	0.4426	T	7.461	BLOCK_15#	SPN23F03080 291868 294120 putative penicillin binding protein 2x
292692	T	0.3449	C	6.763	DISCRETE	SPN23F03080 291868 294120 putative penicillin binding protein 2x
292704	T	0.4945	C	0.2092	DISCRETE	SPN23F03080 291868 294120 putative penicillin binding protein 2x
292709	T	0.4133	A	2.872	DISCRETE	SPN23F03080 291868 294120 putative penicillin binding protein 2x
292791	T	0.3113	G	7.372	DISCRETE	SPN23F03080 291868 294120 putative penicillin binding protein 2x
292798	A	0.2669	G	10.14	BLOCK_16#	SPN23F03080 291868 294120 putative penicillin binding protein 2x
292809	T	0.46	A	10.07	BLOCK_16#	SPN23F03080 291868 294120 putative penicillin binding protein 2x
292818	A	0.41	C	10.64	BLOCK_16#	SPN23F03080 291868 294120 putative penicillin binding protein 2x
292821	C	0.3062	T	23.71	BLOCK_17#	SPN23F03080 291868 294120 putative penicillin binding protein 2x
292824	T	0.3752	A	59.61	BLOCK_17#	SPN23F03080 291868 294120 putative penicillin binding protein 2x
292848	T	0.3317	C	29.8	BLOCK_17#	SPN23F03080 291868 294120 putative penicillin binding protein 2x
292854	C	0.4942	T	0.05538	BLOCK_17#	SPN23F03080 291868 294120 putative penicillin binding protein 2x
292869	A	0.3169	G	31.91	BLOCK_17#	SPN23F03080 291868 294120 putative penicillin binding protein 2x
292875	A	0.3757	T	NA	BLOCK_17#	SPN23F03080 291868 294120 putative penicillin binding protein 2x
292878	C	0.4977	A	0.05969	DISCRETE	SPN23F03080 291868 294120 putative penicillin binding protein 2x
292879	G	0.3318	A	6.029	DISCRETE	SPN23F03080 291868 294120 putative penicillin binding protein 2x
292881	T	0.4974	C	0.05918	BLOCK_18#	SPN23F03080 291868 294120 putative penicillin binding protein 2x
292887	A	0.4974	G	0.06371	BLOCK_18#	SPN23F03080 291868 294120 putative penicillin binding protein 2x
292890	T	0.4074	G	14.43	BLOCK_18#	SPN23F03080 291868 294120 putative penicillin binding protein 2x
292895	C	0.4752	T	7.797	BLOCK_18#	SPN23F03080 291868 294120 putative penicillin binding protein 2x
292899	A	0.3817	G	488.6	BLOCK_18#	SPN23F03080 291868 294120 putative penicillin binding protein 2x
292903	T	0.2982	G	30.1	BLOCK_19#	SPN23F03080 291868 294120 putative penicillin binding protein 2x
292906	T	0.2966	G	28.88	BLOCK_19#	SPN23F03080 291868 294120 putative penicillin binding protein 2x
292926	C	0.472	T	32.73	BLOCK_19#	SPN23F03080 291868 294120 putative penicillin binding protein 2x
292930	A	0.3446	G	23.3	BLOCK_19#	SPN23F03080 291868 294120 putative penicillin binding protein 2x
292932	T	0.3169	A	16.74	BLOCK_19#	SPN23F03080 291868 294120 putative penicillin binding protein 2x
292939	T	0.3743	G	7.491	BLOCK_19#	SPN23F03080 291868 294120 putative penicillin binding protein 2x
292940	A	0.3733	T	8.397	BLOCK_19#	SPN23F03080 291868 294120 putative penicillin binding protein 2x
292944	T	0.3952	C	0.04178	BLOCK_19#	SPN23F03080 291868 294120 putative penicillin binding protein 2x
292950	C	0.4088	T	30.82	BLOCK_19#	SPN23F03080 291868 294120 putative penicillin binding protein 2x
292956	A	0.4139	G	21.18	BLOCK_19#	SPN23F03080 291868 294120 putative penicillin binding protein 2x
292959	C	0.3253	A	7.98	BLOCK_20#	SPN23F03080 291868 294120 putative penicillin binding protein 2x
292965	A	0.4673	T	10.63	BLOCK_20#	SPN23F03080 291868 294120 putative penicillin binding protein 2x
292968	G	0.4475	A	7.172	BLOCK_20#	SPN23F03080 291868 294120 putative penicillin binding protein 2x
292974	C	0.4257	G	0.2305	BLOCK_20#	SPN23F03080 291868 294120 putative penicillin binding protein 2x
293001	A	0.1332	T	9.139	DISCRETE	SPN23F03080 291868 294120 putative penicillin binding protein 2x
293043	T	0.4942	C	0.06888	BLOCK_21#	SPN23F03080 291868 294120 putative penicillin binding protein 2x
293046	T	0.4546	A	15.47	BLOCK_21#	SPN23F03080 291868 294120 putative penicillin binding protein 2x
293052	C	0.3562	A	11.16	BLOCK_22#	SPN23F03080 291868 294120 putative penicillin binding protein 2x
293058	T	0.3549	C	10.64	BLOCK_22#	SPN23F03080 291868 294120 putative penicillin binding protein 2x
293064	A	0.3501	G	13.24	BLOCK_22#	SPN23F03080 291868 294120 putative penicillin binding protein 2x
293069	G	0.3443	C	12.26	BLOCK_22#	SPN23F03080 291868 294120 putative penicillin binding protein 2x
293070	T	0.4622	C	13.15	BLOCK_22#	SPN23F03080 291868 294120 putative penicillin binding protein 2x
293073	A	0.3827	C	16.01	BLOCK_22#	SPN23F03080 291868 294120 putative penicillin binding protein 2x
293079	A	0.3382	G	17.91	BLOCK_22#	SPN23F03080 291868 294120 putative penicillin binding protein 2x
293085	A	0.3378	G	19.1	BLOCK_22#	SPN23F03080 291868 294120 putative penicillin binding protein 2x
293100	T	0.3377	C	20.32	BLOCK_22#	SPN23F03080 291868 294120 putative penicillin binding protein 2x
293104	T	0.3466	C	15.48	BLOCK_22#	SPN23F03080 291868 294120 putative penicillin binding protein 2x
293106	G	0.3478	T	17.35	BLOCK_22#	SPN23F03080 291868 294120 putative penicillin binding protein 2x
293115	A	0.3939	T	36.66	BLOCK_22#	SPN23F03080 291868 294120 putative penicillin binding protein 2x
293118	A	0.2608	T	16.52	BLOCK_22#	SPN23F03080 291868 294120 putative penicillin binding protein 2x
293121	C	0.4178	T	20.7	BLOCK_22#	SPN23F03080 291868 294120 putative penicillin binding protein 2x
293133	A	0.4473	G	0.006637	DISCRETE	SPN23F03080 291868 294120 putative penicillin binding protein 2x
293139	A	0.4856	G	2.704	BLOCK_22#	SPN23F03080 291868 294120 putative penicillin binding protein 2x
293142	C	0.4655	T	0.3045	BLOCK_22#	SPN23F03080 291868 294120 putative penicillin binding protein 2x
293145	C	0.4869	T	2.67	DISCRETE	SPN23F03080 291868 294120 putative penicillin binding protein 2x
293148	C	0.4449	T	0.3039	DISCRETE	SPN23F03080 291868 294120 putative penicillin binding protein 2x
293151	T	0.4832	C	0.3501	DISCRETE	SPN23F03080 291868 294120 putative penicillin binding protein 2x
293157	A	0.4742	G	3.756	DISCRETE	SPN23F03080 291868 294120 putative penicillin binding protein 2x
293163	A	0.4465	G	8.214	BLOCK_23#	SPN23F03080 291868 294120 putative penicillin binding protein 2x
293166	C	0.4117	T	8.595	BLOCK_23#	SPN23F03080 291868 294120 putative penicillin binding protein 2x
293175	G	0.4655	A	0.1435	BLOCK_24#	SPN23F03080 291868 294120 putative penicillin binding protein 2x
293181	A	0.4377	T	8.051	BLOCK_24#	SPN23F03080 291868 294120 putative penicillin binding protein 2x
293184	T	0.4503	G	13.17	BLOCK_24#	SPN23F03080 291868 294120 putative penicillin binding protein 2x
293196	T	0.4157	C	6.778	BLOCK_25#	SPN23F03080 291868 294120 putative penicillin binding protein 2x
293198	G	0.3133	A	7.343	BLOCK_25#	SPN23F03080 291868 294120 putative penicillin binding protein 2x
293199	T	0.4594	C	15.66	BLOCK_26#	SPN23F03080 291868 294120 putative penicillin binding protein 2x
293205	T	0.4336	G	18.34	BLOCK_26#	SPN23F03080 291868 294120 putative penicillin binding protein 2x
293220	A	0.4967	G	0.1008	BLOCK_27#	SPN23F03080 291868 294120 putative penicillin binding protein 2x
293226	A	0.3398	G	8.359	BLOCK_27#	SPN23F03080 291868 294120 putative penicillin binding protein 2x
293238	A	0.4371	C	30.93	BLOCK_28#	SPN23F03080 291868 294120 putative penicillin binding protein 2x
293241	A	0.4523	G	8.111	BLOCK_28#	SPN23F03080 291868 294120 putative penicillin binding protein 2x
293244	G	0.3953	A	0.1126	BLOCK_28#	SPN23F03080 291868 294120 putative penicillin binding protein 2x
293251	C	0.4358	A	4.988	BLOCK_29#	SPN23F03080 291868 294120 putative penicillin binding protein 2x
293280	C	0.3702	T	0.132	BLOCK_29#	SPN23F03080 291868 294120 putative penicillin binding protein 2x
293283	A	0.4383	T	18.35	BLOCK_30#	SPN23F03080 291868 294120 putative penicillin binding protein 2x
293286	T	0.4404	C	7.751	BLOCK_30#	SPN23F03080 291868 294120 putative penicillin binding protein 2x
293298	A	0.4325	T	7.746	BLOCK_30#	SPN23F03080 291868 294120 putative penicillin binding protein 2x
293307	A	0.4527	T	11.64	BLOCK_31#	SPN23F03080 291868 294120 putative penicillin binding protein 2x
293313	T	0.4408	C	9.469	BLOCK_31#	SPN23F03080 291868 294120 putative penicillin binding protein 2x
293323	C	0.4853	A	0.2389	BLOCK_31#	SPN23F03080 291868 294120 putative penicillin binding protein 2x
293325	A	0.4897	T	0.2158	BLOCK_31#	SPN23F03080 291868 294120 putative penicillin binding protein 2x
293328	T	0.4916	C	0.2132	BLOCK_31#	SPN23F03080 291868 294120 putative penicillin binding protein 2x
293329	G	0.4803	A	0.2197	BLOCK_31#	SPN23F03080 291868 294120 putative penicillin binding protein 2x
293334	A	0.4916	G	0.2178	BLOCK_31#	SPN23F03080 291868 294120 putative penicillin binding protein 2x
293335	A	0.4903	T	0.1559	BLOCK_31#	SPN23F03080 291868 294120 putative penicillin binding protein 2x
293339	C	0.4884	T	0.1684	BLOCK_31#	SPN23F03080 291868 294120 putative penicillin binding protein 2x
293340	T	0.4977	A	0.2662	BLOCK_31#	SPN23F03080 291868 294120 putative penicillin binding protein 2x
293343	T	0.4616	G	4.446	BLOCK_31#	SPN23F03080 291868 294120 putative penicillin binding protein 2x
293346	A	0.4958	G	0.3025	BLOCK_31#	SPN23F03080 291868 294120 putative penicillin binding protein 2x
293349	A	0.4217	T	3.956	BLOCK_31#	SPN23F03080 291868 294120 putative penicillin binding protein 2x
293361	A	0.3295	T	8.636	BLOCK_31#	SPN23F03080 291868 294120 putative penicillin binding protein 2x
293364	A	0.4141	G	12.94	BLOCK_31#	SPN23F03080 291868 294120 putative penicillin binding protein 2x
293379	C	0.2904	T	6.379	BLOCK_31#	SPN23F03080 291868 294120 putative penicillin binding protein 2x
293385	G	0.3188	T	7.732	BLOCK_31#	SPN23F03080 291868 294120 putative penicillin binding protein 2x
293391	A	0.4214	T	6.001	BLOCK_32#	SPN23F03080 291868 294120 putative penicillin binding protein 2x
293394	C	0.4297	T	6.649	BLOCK_32#	SPN23F03080 291868 294120 putative penicillin binding protein 2x
293395	A	0.3742	C	4.933	BLOCK_32#	SPN23F03080 291868 294120 putative penicillin binding protein 2x
293396	C	0.3461	T	6.136	BLOCK_32#	SPN23F03080 291868 294120 putative penicillin binding protein 2x
293403	A	0.356	G	6.036	BLOCK_32#	SPN23F03080 291868 294120 putative penicillin binding protein 2x
293405	A	0.3156	C	6.143	BLOCK_32#	SPN23F03080 291868 294120 putative penicillin binding protein 2x
293407	C	0.3601	A	6.913	BLOCK_32#	SPN23F03080 291868 294120 putative penicillin binding protein 2x
293413	A	0.4539	G	4.36	DISCRETE	SPN23F03080 291868 294120 putative penicillin binding protein 2x
293415	C	0.3941	T	7.261	DISCRETE	SPN23F03080 291868 294120 putative penicillin binding protein 2x
293418	A	0.4307	G	5.131	BLOCK_33#	SPN23F03080 291868 294120 putative penicillin binding protein 2x
293421	T	0.4146	A	4.124	BLOCK_33#	SPN23F03080 291868 294120 putative penicillin binding protein 2x
293580	A	0.4742	G	8.226	DISCRETE	SPN23F03080 291868 294120 putative penicillin binding protein 2x
293586	A	0.5	G	0.1463	DISCRETE	SPN23F03080 291868 294120 putative penicillin binding protein 2x
293587	A	0.4236	T	8.133	BLOCK_34#	SPN23F03080 291868 294120 putative penicillin binding protein 2x
293589	G	0.4747	T	0.1336	BLOCK_34#	SPN23F03080 291868 294120 putative penicillin binding protein 2x
293594	G	0.3917	A	0.004637	BLOCK_34#	SPN23F03080 291868 294120 putative penicillin binding protein 2x
293598	G	0.4657	T	0.1187	BLOCK_34#	SPN23F03080 291868 294120 putative penicillin binding protein 2x
293628	A	0.4923	G	10.74	BLOCK_34#	SPN23F03080 291868 294120 putative penicillin binding protein 2x
293634	T	0.4983	C	19.82	DISCRETE	SPN23F03080 291868 294120 putative penicillin binding protein 2x
293640	G	0.4542	A	10.94	DISCRETE	SPN23F03080 291868 294120 putative penicillin binding protein 2x
293646	G	0.342	A	14.81	DISCRETE	SPN23F03080 291868 294120 putative penicillin binding protein 2x
293661	T	0.471	C	0.05169	DISCRETE	SPN23F03080 291868 294120 putative penicillin binding protein 2x
293681	C	0.2808	A	12.17	BLOCK_35#	SPN23F03080 291868 294120 putative penicillin binding protein 2x
293682	C	0.4159	T	19.72	BLOCK_35#	SPN23F03080 291868 294120 putative penicillin binding protein 2x
293685	A	0.3988	T	10.53	DISCRETE	SPN23F03080 291868 294120 putative penicillin binding protein 2x
293715	A	0.4878	C	37.76	BLOCK_36#	SPN23F03080 291868 294120 putative penicillin binding protein 2x
293776	C	0.4889	G	0.04341	BLOCK_36#	SPN23F03080 291868 294120 putative penicillin binding protein 2x
293778	A	0.4664	T	19.33	BLOCK_36#	SPN23F03080 291868 294120 putative penicillin binding protein 2x
293787	C	0.4526	T	21.66	BLOCK_36#	SPN23F03080 291868 294120 putative penicillin binding protein 2x
293788	G	0.4932	A	0.03658	BLOCK_36#	SPN23F03080 291868 294120 putative penicillin binding protein 2x
293811	G	0.3443	T	11.97	BLOCK_36#	SPN23F03080 291868 294120 putative penicillin binding protein 2x
293814	G	0.4545	A	18.75	BLOCK_36#	SPN23F03080 291868 294120 putative penicillin binding protein 2x
293817	G	0.4542	A	19.4	BLOCK_36#	SPN23F03080 291868 294120 putative penicillin binding protein 2x
293822	C	0.4584	A	12.27	BLOCK_36#	SPN23F03080 291868 294120 putative penicillin binding protein 2x
293823	C	0.4591	A	12.11	BLOCK_36#	SPN23F03080 291868 294120 putative penicillin binding protein 2x
293826	G	0.4916	A	0.06692	BLOCK_36#	SPN23F03080 291868 294120 putative penicillin binding protein 2x
293829	C	0.3788	T	10.72	BLOCK_36#	SPN23F03080 291868 294120 putative penicillin binding protein 2x
293832	A	0.4075	C	13.48	BLOCK_36#	SPN23F03080 291868 294120 putative penicillin binding protein 2x
293836	C	0.4977	A	0.07273	BLOCK_36#	SPN23F03080 291868 294120 putative penicillin binding protein 2x
293841	A	0.4865	G	0.07571	BLOCK_36#	SPN23F03080 291868 294120 putative penicillin binding protein 2x
293847	C	0.4303	A	0.02764	BLOCK_36#	SPN23F03080 291868 294120 putative penicillin binding protein 2x
293995	C	0.1734	T	0.1096	BLOCK_36#	SPN23F03080 291868 294120 putative penicillin binding protein 2x
294003	G	0.4926	A	0.1262	DISCRETE	SPN23F03080 291868 294120 putative penicillin binding protein 2x
294007	C	0.4252	T	0.1106	BLOCK_37#	SPN23F03080 291868 294120 putative penicillin binding protein 2x
294009	C	0.4644	G	0.1023	BLOCK_37#	SPN23F03080 291868 294120 putative penicillin binding protein 2x
294010	G	0.4916	A	8.621	BLOCK_37#	SPN23F03080 291868 294120 putative penicillin binding protein 2x
294015	T	0.4069	A	12.28	BLOCK_38#	SPN23F03080 291868 294120 putative penicillin binding protein 2x
294021	G	0.4411	T	16.71	BLOCK_38#	SPN23F03080 291868 294120 putative penicillin binding protein 2x
294028	C	0.4317	G	0.01778	BLOCK_38#	SPN23F03080 291868 294120 putative penicillin binding protein 2x
294036	A	0.4678	G	24.1	BLOCK_38#	SPN23F03080 291868 294120 putative penicillin binding protein 2x
294039	T	0.4778	C	25.62	BLOCK_38#	SPN23F03080 291868 294120 putative penicillin binding protein 2x
294042	C	0.3633	T	10.59	BLOCK_38#	SPN23F03080 291868 294120 putative penicillin binding protein 2x
294043	G	0.3917	A	11.26	BLOCK_38#	SPN23F03080 291868 294120 putative penicillin binding protein 2x
294044	T	0.3917	C	11.47	BLOCK_38#	SPN23F03080 291868 294120 putative penicillin binding protein 2x
294048	T	0.3832	G	12.41	BLOCK_38#	SPN23F03080 291868 294120 putative penicillin binding protein 2x
294066	G	0.3589	T	13.16	BLOCK_39#	SPN23F03080 291868 294120 putative penicillin binding protein 2x
294067	A	0.3588	G	11.61	BLOCK_39#	SPN23F03080 291868 294120 putative penicillin binding protein 2x
294072	T	0.4201	C	12.45	BLOCK_39#	SPN23F03080 291868 294120 putative penicillin binding protein 2x
294084	A	0.3588	G	12.27	BLOCK_39#	SPN23F03080 291868 294120 putative penicillin binding protein 2x
294085	A	0.3591	G	12.27	BLOCK_39#	SPN23F03080 291868 294120 putative penicillin binding protein 2x
294101	A	0.3238	C	13.48	BLOCK_40#	SPN23F03080 291868 294120 putative penicillin binding protein 2x
294133	T	0.3488	C	12.31	BLOCK_40#	SPN23F03090 294122 295102 phospho-N-acetylmuramoyl-pentapeptide-transfera se
294136	T	0.2208	C	24.44	BLOCK_40#	SPN23F03090 294122 295102 phospho-N-acetylmuramoyl-pentapeptide-transfera se
294174	A	0.1048	G	0	BLOCK_40#	SPN23F03090 294122 295102 phospho-N-acetylmuramoyl-pentapeptide-transfera se
294220	A	0.01096	C	0	DISCRETE	SPN23F03090 294122 295102 phospho-N-acetylmuramoyl-pentapeptide-transfera se
294235	A	0.08478	G	0	BLOCK_40#	SPN23F03090 294122 295102 phospho-N-acetylmuramoyl-pentapeptide-transfera se
294241	T	0.2979	C	9.89	DISCRETE	SPN23F03090 294122 295102 phospho-N-acetylmuramoyl-pentapeptide-transfera se
294250	C	0.3582	T	10.88	DISCRETE	SPN23F03090 294122 295102 phospho-N-acetylmuramoyl-pentapeptide-transfera se
294280	G	0.2683	A	48.97	BLOCK_41#	SPN23F03090 294122 295102 phospho-N-acetylmuramoyl-pentapeptide-transfera se
294283	A	0.2844	T	15.85	BLOCK_41#	SPN23F03090 294122 295102 phospho-N-acetylmuramoyl-pentapeptide-transfera se
294284	C	0.2856	T	13.92	BLOCK_41#	SPN23F03090 294122 295102 phospho-N-acetylmuramoyl-pentapeptide-transfera se
294286	T	0.2856	G	13.92	BLOCK_41#	SPN23F03090 294122 295102 phospho-N-acetylmuramoyl-pentapeptide-transfera se
294293	C	0.2882	T	22.02	BLOCK_42#	SPN23F03090 294122 295102 phospho-N-acetylmuramoyl-pentapeptide-transfera se
294295	C	0.4005	G	27.87	DISCRETE	SPN23F03090 294122 295102 phospho-N-acetylmuramoyl-pentapeptide-transfera se
294299	G	0.4945	A	8.436	BLOCK_42#	SPN23F03090 294122 295102 phospho-N-acetylmuramoyl-pentapeptide-transfera se
294302	G	0.4056	T	9.161	BLOCK_42#	SPN23F03090 294122 295102 phospho-N-acetylmuramoyl-pentapeptide-transfera se
294304	A	0.4075	T	9.918	BLOCK_42#	SPN23F03090 294122 295102 phospho-N-acetylmuramoyl-pentapeptide-transfera se
294308	G	0.4101	T	9.965	BLOCK_42#	SPN23F03090 294122 295102 phospho-N-acetylmuramoyl-pentapeptide-transfera se
294322	C	0.2318	T	45.69	BLOCK_43#	SPN23F03090 294122 295102 phospho-N-acetylmuramoyl-pentapeptide-transfera se
294323	G	0.2388	C	47.16	BLOCK_43#	SPN23F03090 294122 295102 phospho-N-acetylmuramoyl-pentapeptide-transfera se
294325	C	0.2295	T	43.97	BLOCK_43#	SPN23F03090 294122 295102 phospho-N-acetylmuramoyl-pentapeptide-transfera se
294337	G	0.2368	A	45.32	BLOCK_43#	SPN23F03090 294122 295102 phospho-N-acetylmuramoyl-pentapeptide-transfera se
294346	G	0.4039	C	9.35	BLOCK_43#	SPN23F03090 294122 295102 phospho-N-acetylmuramoyl-pentapeptide-transfera se
294348	C	0.4039	G	9.35	BLOCK_43#	SPN23F03090 294122 295102 phospho-N-acetylmuramoyl-pentapeptide-transfera se
294361	T	0.3069	A	12.05	BLOCK_43#	SPN23F03090 294122 295102 phospho-N-acetylmuramoyl-pentapeptide-transfera se
294373	T	0.3894	C	16.8	BLOCK_43#	SPN23F03090 294122 295102 phospho-N-acetylmuramoyl-pentapeptide-transfera se
294379	A	0.1106	G	0.04158	BLOCK_43#	SPN23F03090 294122 295102 phospho-N-acetylmuramoyl-pentapeptide-transfera se
294397	T	0.1883	C	38.21	BLOCK_43#	SPN23F03090 294122 295102 phospho-N-acetylmuramoyl-pentapeptide-transfera se
294400	T	0.1879	A	38.21	BLOCK_43#	SPN23F03090 294122 295102 phospho-N-acetylmuramoyl-pentapeptide-transfera se
294427	C	0.3279	T	12.62	BLOCK_44#	SPN23F03090 294122 295102 phospho-N-acetylmuramoyl-pentapeptide-transfera se
294430	A	0.2273	T	32.23	BLOCK_44#	SPN23F03090 294122 295102 phospho-N-acetylmuramoyl-pentapeptide-transfera se
294433	G	0.285	A	8.443	DISCRETE	SPN23F03090 294122 295102 phospho-N-acetylmuramoyl-pentapeptide-transfera se
294448	A	0.2873	T	12.84	DISCRETE	SPN23F03090 294122 295102 phospho-N-acetylmuramoyl-pentapeptide-transfera se
294451	C	0.197	T	36.96	BLOCK_45#	SPN23F03090 294122 295102 phospho-N-acetylmuramoyl-pentapeptide-transfera se
294454	C	0.3827	T	10.67	BLOCK_45#	SPN23F03090 294122 295102 phospho-N-acetylmuramoyl-pentapeptide-transfera se
294457	A	0.2537	G	10.14	BLOCK_46#	SPN23F03090 294122 295102 phospho-N-acetylmuramoyl-pentapeptide-transfera se
294460	G	0.3172	A	9.934	BLOCK_46#	SPN23F03090 294122 295102 phospho-N-acetylmuramoyl-pentapeptide-transfera se
294466	G	0.4063	A	13.09	BLOCK_46#	SPN23F03090 294122 295102 phospho-N-acetylmuramoyl-pentapeptide-transfera se
294478	G	0.1889	T	41.24	BLOCK_46#	SPN23F03090 294122 295102 phospho-N-acetylmuramoyl-pentapeptide-transfera se
294487	C	0.2848	A	10.43	BLOCK_46#	SPN23F03090 294122 295102 phospho-N-acetylmuramoyl-pentapeptide-transfera se
294488	A	0.106	G	0	BLOCK_46#	SPN23F03090 294122 295102 phospho-N-acetylmuramoyl-pentapeptide-transfera se
294490	C	0.2922	T	8.467	DISCRETE	SPN23F03090 294122 295102 phospho-N-acetylmuramoyl-pentapeptide-transfera se
294493	T	0.3056	C	6.381	BLOCK_47#	SPN23F03090 294122 295102 phospho-N-acetylmuramoyl-pentapeptide-transfera se
294499	C	0.2946	T	5.185	BLOCK_47#	SPN23F03090 294122 295102 phospho-N-acetylmuramoyl-pentapeptide-transfera se
294505	T	0.1496	C	13.19	BLOCK_48#	SPN23F03090 294122 295102 phospho-N-acetylmuramoyl-pentapeptide-transfera se
294514	C	0.4079	T	0.2011	BLOCK_48#	SPN23F03090 294122 295102 phospho-N-acetylmuramoyl-pentapeptide-transfera se
294526	C	0.4418	G	0.2449	BLOCK_49#	SPN23F03090 294122 295102 phospho-N-acetylmuramoyl-pentapeptide-transfera se
294541	C	0.1989	T	22.78	BLOCK_49#	SPN23F03090 294122 295102 phospho-N-acetylmuramoyl-pentapeptide-transfera se
294544	C	0.3469	T	18.05	BLOCK_49#	SPN23F03090 294122 295102 phospho-N-acetylmuramoyl-pentapeptide-transfera se
294546	C	0.4603	A	0.2001	BLOCK_49#	SPN23F03090 294122 295102 phospho-N-acetylmuramoyl-pentapeptide-transfera se
294572	A	0.2888	T	48.25	DISCRETE	SPN23F03090 294122 295102 phospho-N-acetylmuramoyl-pentapeptide-transfera se
294574	A	0.01505	C	0	DISCRETE	SPN23F03090 294122 295102 phospho-N-acetylmuramoyl-pentapeptide-transfera se
294595	T	0.197	C	21.2	BLOCK_49#	SPN23F03090 294122 295102 phospho-N-acetylmuramoyl-pentapeptide-transfera se
294613	C	0.4027	A	9.219	BLOCK_50#	SPN23F03090 294122 295102 phospho-N-acetylmuramoyl-pentapeptide-transfera se
294625	T	0.1821	C	11.02	BLOCK_50#	SPN23F03090 294122 295102 phospho-N-acetylmuramoyl-pentapeptide-transfera se
294629	A	0.4694	G	19.37	BLOCK_51#	SPN23F03090 294122 295102 phospho-N-acetylmuramoyl-pentapeptide-transfera se
294638	C	0.3852	T	8.911	BLOCK_51#	SPN23F03090 294122 295102 phospho-N-acetylmuramoyl-pentapeptide-transfera se
294664	C	0.2179	T	4.089	DISCRETE	SPN23F03090 294122 295102 phospho-N-acetylmuramoyl-pentapeptide-transfera se
294748	T	0.3109	C	13.46	BLOCK_52#	SPN23F03090 294122 295102 phospho-N-acetylmuramoyl-pentapeptide-transfera se
294758	G	0.4562	A	18.24	BLOCK_52#	SPN23F03090 294122 295102 phospho-N-acetylmuramoyl-pentapeptide-transfera se
294778	T	0.3669	C	5.191	DISCRETE	SPN23F03090 294122 295102 phospho-N-acetylmuramoyl-pentapeptide-transfera se
294781	A	0.1283	G	8.017	BLOCK_53#	SPN23F03090 294122 295102 phospho-N-acetylmuramoyl-pentapeptide-transfera se
294820	A	0.4439	G	15.68	BLOCK_53#	SPN23F03090 294122 295102 phospho-N-acetylmuramoyl-pentapeptide-transfera se
294824	T	0.08865	C	10.49	DISCRETE	SPN23F03090 294122 295102 phospho-N-acetylmuramoyl-pentapeptide-transfera se
294844	C	0.3111	T	4.655	DISCRETE	SPN23F03090 294122 295102 phospho-N-acetylmuramoyl-pentapeptide-transfera se
294904	G	0.3409	T	9.416	BLOCK_54#	SPN23F03090 294122 295102 phospho-N-acetylmuramoyl-pentapeptide-transfera se
294907	C	0.2527	T	9.902	BLOCK_54#	SPN23F03090 294122 295102 phospho-N-acetylmuramoyl-pentapeptide-transfera se
294991	A	0.2805	G	6.46	DISCRETE	SPN23F03090 294122 295102 phospho-N-acetylmuramoyl-pentapeptide-transfera se
295073	T	0.09185	C	10.34	DISCRETE	SPN23F03090 294122 295102 phospho-N-acetylmuramoyl-pentapeptide-transfera se
295135	C	0.04223	T	18.46	DISCRETE	intergenic
295204	T	0.3055	G	4.941	DISCRETE	intergenic
295457	T	0.1402	C	7.036	DISCRETE	intergenic
295545	A	0.207	C	5.164	BLOCK_55#	intergenic
295616	A	0.2444	G	6.348	BLOCK_55#	intergenic
295652	T	0.4284	A	0.1229	BLOCK_56#	intergenic
295716	C	0.1512	T	9.758	BLOCK_56#	SPN23F03110 295711 297816 putative ATP-dependent protease ATP-binding subunit ClpL
295809	G	0.2044	A	7.23	BLOCK_56#	SPN23F03110 295711 297816 putative ATP-dependent protease ATP-binding subunit ClpL
295821	T	0.2054	C	7.695	BLOCK_56#	SPN23F03110 295711 297816 putative ATP-dependent protease ATP-binding subunit ClpL
295885	G	0.1471	A	7.218	BLOCK_57#	SPN23F03110 295711 297816 putative ATP-dependent protease ATP-binding subunit ClpL
295892	G	0.2126	T	4.205	BLOCK_57#	SPN23F03110 295711 297816 putative ATP-dependent protease ATP-binding subunit ClpL
295908	T	0.06995	G	NA	BLOCK_58#	SPN23F03110 295711 297816 putative ATP-dependent protease ATP-binding subunit ClpL
295941	T	0.2508	A	4.867	BLOCK_58#	SPN23F03110 295711 297816 putative ATP-dependent protease ATP-binding subunit ClpL
296046	T	0.2614	C	5.129	BLOCK_58#	SPN23F03110 295711 297816 putative ATP-dependent protease ATP-binding subunit ClpL
296142	A	0.2415	T	5.475	BLOCK_58#	SPN23F03110 295711 297816 putative ATP-dependent protease ATP-binding subunit ClpL
296151	T	0.2379	C	4.333	BLOCK_58#	SPN23F03110 295711 297816 putative ATP-dependent protease ATP-binding subunit ClpL
296157	T	0.1364	C	5.317	DISCRETE	SPN23F03110 295711 297816 putative ATP-dependent protease ATP-binding subunit ClpL
296229	C	0.1876	T	5.052	DISCRETE	SPN23F03110 295711 297816 putative ATP-dependent protease ATP-binding subunit ClpL
296271	C	0.07511	T	9.332	BLOCK_59#	SPN23F03110 295711 297816 putative ATP-dependent protease ATP-binding subunit ClpL
296274	T	0.1573	C	5.141	BLOCK_59#	SPN23F03110 295711 297816 putative ATP-dependent protease ATP-binding subunit ClpL
296304	C	0.1679	T	9.192	DISCRETE	SPN23F03110 295711 297816 putative ATP-dependent protease ATP-binding subunit ClpL
296367	C	0.1122	T	9.744	DISCRETE	SPN23F03110 295711 297816 putative ATP-dependent protease ATP-binding subunit ClpL
296403	G	0.1156	A	19.46	DISCRETE	SPN23F03110 295711 297816 putative ATP-dependent protease ATP-binding subunit ClpL
296442	A	0.1625	T	9.469	DISCRETE	SPN23F03110 295711 297816 putative ATP-dependent protease ATP-binding subunit ClpL
296469	C	0.1477	G	14.34	BLOCK_60#	SPN23F03110 295711 297816 putative ATP-dependent protease ATP-binding subunit ClpL
296494	G	0.1518	A	10.25	BLOCK_60#	SPN23F03110 295711 297816 putative ATP-dependent protease ATP-binding subunit ClpL
296598	G	0.1119	A	9.03	BLOCK_60#	SPN23F03110 295711 297816 putative ATP-dependent protease ATP-binding subunit ClpL
296601	T	0.1138	C	9.043	BLOCK_60#	SPN23F03110 295711 297816 putative ATP-dependent protease ATP-binding subunit ClpL
296655	A	0.1356	T	8.875	BLOCK_60#	SPN23F03110 295711 297816 putative ATP-dependent protease ATP-binding subunit ClpL
296679	T	0.09413	A	12.75	BLOCK_61#	SPN23F03110 295711 297816 putative ATP-dependent protease ATP-binding subunit ClpL
296706	T	0.1489	A	9.203	BLOCK_61#	SPN23F03110 295711 297816 putative ATP-dependent protease ATP-binding subunit ClpL
296712	T	0.1334	C	7.704	BLOCK_61#	SPN23F03110 295711 297816 putative ATP-dependent protease ATP-binding subunit ClpL
296715	G	0.1328	A	6.934	BLOCK_61#	SPN23F03110 295711 297816 putative ATP-dependent protease ATP-binding subunit ClpL
296716	G	0.1522	A	9.241	BLOCK_62#	SPN23F03110 295711 297816 putative ATP-dependent protease ATP-binding subunit ClpL
296718	A	0.1518	G	8.771	BLOCK_62#	SPN23F03110 295711 297816 putative ATP-dependent protease ATP-binding subunit ClpL
296748	G	0.1518	A	9.241	BLOCK_62#	SPN23F03110 295711 297816 putative ATP-dependent protease ATP-binding subunit ClpL
296889	T	0.1235	C	8.547	BLOCK_62#	SPN23F03110 295711 297816 putative ATP-dependent protease ATP-binding subunit ClpL
296916	C	0.1199	T	11.09	BLOCK_62#	SPN23F03110 295711 297816 putative ATP-dependent protease ATP-binding subunit ClpL
297033	T	0.1132	A	12.82	BLOCK_62#	SPN23F03110 295711 297816 putative ATP-dependent protease ATP-binding subunit ClpL
297048	T	0.1409	C	10.93	BLOCK_62#	SPN23F03110 295711 297816 putative ATP-dependent protease ATP-binding subunit ClpL
297066	A	0.1415	G	5.12	BLOCK_62#	SPN23F03110 295711 297816 putative ATP-dependent protease ATP-binding subunit ClpL
297127	A	0.119	C	12.77	BLOCK_62#	SPN23F03110 295711 297816 putative ATP-dependent protease ATP-binding subunit ClpL
297138	C	0.1151	T	11.76	BLOCK_62#	SPN23F03110 295711 297816 putative ATP-dependent protease ATP-binding subunit ClpL
297171	T	0.1244	C	0.1014	BLOCK_62#	SPN23F03110 295711 297816 putative ATP-dependent protease ATP-binding subunit ClpL
297177	C	0.08865	T	43.17	BLOCK_62#	SPN23F03110 295711 297816 putative ATP-dependent protease ATP-binding subunit ClpL
297312	C	0.1098	T	15.3	BLOCK_62#	SPN23F03110 295711 297816 putative ATP-dependent protease ATP-binding subunit ClpL
297750	C	0.0951	T	8.255	BLOCK_62#	SPN23F03110 295711 297816 putative ATP-dependent protease ATP-binding subunit ClpL
297751	C	0.1006	T	8.255	BLOCK_62#	SPN23F03110 295711 297816 putative ATP-dependent protease ATP-binding subunit ClpL
299258	C	0.02837	T	19.38	DISCRETE	SPN23F03140 299246 300730 conserved hypothetical protein
299469	T	0.03972	C	0.04302	DISCRETE	SPN23F03140 299246 300730 conserved hypothetical protein
300635	C	0.07253	T	4.832	BLOCK_63#	SPN23F03140 299246 300730 conserved hypothetical protein
300840	C	0.07898	T	8.079	BLOCK_63#	intergenic
300903	C	0.1925	T	6.284	DISCRETE	SPN23F03150 300883 302490 glucan 1,6-alpha-glucosidase
300948	C	0.08446	T	11.52	BLOCK_64#	SPN23F03150 300883 302490 glucan 1,6-alpha-glucosidase
300993	A	0.08672	G	10.86	BLOCK_64#	SPN23F03150 300883 302490 glucan 1,6-alpha-glucosidase
301009	T	0.2544	C	5.387	DISCRETE	SPN23F03150 300883 302490 glucan 1,6-alpha-glucosidase
301014	G	0.07221	A	6.59	BLOCK_65#	SPN23F03150 300883 302490 glucan 1,6-alpha-glucosidase
301017	T	0.08092	C	7.281	BLOCK_65#	SPN23F03150 300883 302490 glucan 1,6-alpha-glucosidase
301023	G	0.4712	A	17.25	BLOCK_66#	SPN23F03150 300883 302490 glucan 1,6-alpha-glucosidase
301140	G	0.3392	A	4.323	BLOCK_66#	SPN23F03150 300883 302490 glucan 1,6-alpha-glucosidase
301161	T	0.442	C	10.44	DISCRETE	SPN23F03150 300883 302490 glucan 1,6-alpha-glucosidase
301197	A	0.3917	G	5.913	DISCRETE	SPN23F03150 300883 302490 glucan 1,6-alpha-glucosidase
301203	A	0.3981	G	5.721	DISCRETE	SPN23F03150 300883 302490 glucan 1,6-alpha-glucosidase
301209	T	0.3992	C	8.118	BLOCK_67#	SPN23F03150 300883 302490 glucan 1,6-alpha-glucosidase
301218	C	0.4279	A	13.81	BLOCK_67#	SPN23F03150 300883 302490 glucan 1,6-alpha-glucosidase
301237	G	0.4645	A	8.045	DISCRETE	SPN23F03150 300883 302490 glucan 1,6-alpha-glucosidase
303752	C	0.148	T	NA	DISCRETE	SPN23F03180 303559 305004 capsule biosynthesis integral membrane regulatory protein Wzg
326722	A	0.3175	G	0.1406	BLOCK_68#	SPN23F03400 326063 331366 cell wall surface anchored protein
326725	C	0.3169	T	0.1404	BLOCK_68#	SPN23F03400 326063 331366 cell wall surface anchored protein
326729	A	0.3169	T	0.1405	BLOCK_68#	SPN23F03400 326063 331366 cell wall surface anchored protein
326735	G	0.3162	A	0.1388	BLOCK_68#	SPN23F03400 326063 331366 cell wall surface anchored protein
326736	G	0.3162	C	0.1388	BLOCK_68#	SPN23F03400 326063 331366 cell wall surface anchored protein
326737	T	0.3162	A	0.1388	BLOCK_68#	SPN23F03400 326063 331366 cell wall surface anchored protein
326739	A	0.3162	C	0.1388	BLOCK_68#	SPN23F03400 326063 331366 cell wall surface anchored protein
326746	A	0.3169	T	0.1414	BLOCK_68#	SPN23F03400 326063 331366 cell wall surface anchored protein
326754	A	0.3166	G	0.141	BLOCK_68#	SPN23F03400 326063 331366 cell wall surface anchored protein
326758	C	0.3153	T	0.1393	BLOCK_68#	SPN23F03400 326063 331366 cell wall surface anchored protein
326760	A	0.3143	G	0.1366	BLOCK_68#	SPN23F03400 326063 331366 cell wall surface anchored protein
326761	C	0.3053	T	0.1366	BLOCK_68#	SPN23F03400 326063 331366 cell wall surface anchored protein
326790	T	0.2822	C	0.1402	BLOCK_69#	SPN23F03400 326063 331366 cell wall surface anchored protein
326800	T	0.284	C	0.1416	BLOCK_69#	SPN23F03400 326063 331366 cell wall surface anchored protein
328696	T	0.3159	C	0.1604	DISCRETE	SPN23F03400 326063 331366 cell wall surface anchored protein
329032	T	0.4281	C	6.448	DISCRETE	SPN23F03400 326063 331366 cell wall surface anchored protein
330556	G	0.4897	A	9.506	BLOCK_70#	SPN23F03400 326063 331366 cell wall surface anchored protein
330557	G	0.4881	C	10.53	BLOCK_70#	SPN23F03400 326063 331366 cell wall surface anchored protein
330562	G	0.4884	T	10.51	BLOCK_70#	SPN23F03400 326063 331366 cell wall surface anchored protein
330565	A	0.4887	T	10.28	BLOCK_70#	SPN23F03400 326063 331366 cell wall surface anchored protein
331454	A	0.2679	G	0.09306	DISCRETE	intergenic
331785	T	0.138	C	54.58	BLOCK_71#	SPN23F03410 331533 333692 putative penicillin-binding protein 1A
331788	A	0.1421	C	19.52	BLOCK_71#	SPN23F03410 331533 333692 putative penicillin-binding protein 1A
331789	T	0.1406	G	18.87	BLOCK_71#	SPN23F03410 331533 333692 putative penicillin-binding protein 1A
331797	C	0.1367	T	19.11	BLOCK_71#	SPN23F03410 331533 333692 putative penicillin-binding protein 1A
331805	T	0.1441	G	22.57	BLOCK_71#	SPN23F03410 331533 333692 putative penicillin-binding protein 1A
331806	G	0.1413	A	21.29	BLOCK_71#	SPN23F03410 331533 333692 putative penicillin-binding protein 1A
331807	C	0.1458	G	38.35	BLOCK_71#	SPN23F03410 331533 333692 putative penicillin-binding protein 1A
331809	T	0.1435	A	22.13	BLOCK_71#	SPN23F03410 331533 333692 putative penicillin-binding protein 1A
331810	C	0.1415	T	20.52	BLOCK_71#	SPN23F03410 331533 333692 putative penicillin-binding protein 1A
331815	A	0.2131	T	5.401	BLOCK_71#	SPN23F03410 331533 333692 putative penicillin-binding protein 1A
331821	G	0.1625	A	27.55	BLOCK_71#	SPN23F03410 331533 333692 putative penicillin-binding protein 1A
331824	G	0.1735	C	34.5	BLOCK_71#	SPN23F03410 331533 333692 putative penicillin-binding protein 1A
331890	A	0.2527	G	39.42	BLOCK_71#	SPN23F03410 331533 333692 putative penicillin-binding protein 1A
331893	C	0.244	A	73.8	BLOCK_71#	SPN23F03410 331533 333692 putative penicillin-binding protein 1A
331899	A	0.3238	G	5.425	BLOCK_71#	SPN23F03410 331533 333692 putative penicillin-binding protein 1A
331917	A	0.255	T	189.7	BLOCK_71#	SPN23F03410 331533 333692 putative penicillin-binding protein 1A
331923	C	0.2553	T	195.3	BLOCK_71#	SPN23F03410 331533 333692 putative penicillin-binding protein 1A
331929	A	0.3305	C	6.953	BLOCK_71#	SPN23F03410 331533 333692 putative penicillin-binding protein 1A
331935	A	0.3356	G	6.462	BLOCK_71#	SPN23F03410 331533 333692 putative penicillin-binding protein 1A
331939	A	0.3388	G	7.26	BLOCK_71#	SPN23F03410 331533 333692 putative penicillin-binding protein 1A
331944	C	0.3391	T	7.26	BLOCK_71#	SPN23F03410 331533 333692 putative penicillin-binding protein 1A
331946	T	0.3414	G	7.26	BLOCK_71#	SPN23F03410 331533 333692 putative penicillin-binding protein 1A
331950	G	0.1912	A	0.1768	BLOCK_71#	SPN23F03410 331533 333692 putative penicillin-binding protein 1A
331953	T	0.3395	A	7.263	BLOCK_71#	SPN23F03410 331533 333692 putative penicillin-binding protein 1A
331956	A	0.3386	T	7.309	BLOCK_71#	SPN23F03410 331533 333692 putative penicillin-binding protein 1A
331963	T	0.3669	A	6.763	BLOCK_71#	SPN23F03410 331533 333692 putative penicillin-binding protein 1A
331965	G	0.2867	T	20.03	BLOCK_71#	SPN23F03410 331533 333692 putative penicillin-binding protein 1A
331966	C	0.3424	T	6.805	BLOCK_71#	SPN23F03410 331533 333692 putative penicillin-binding protein 1A
331967	C	0.3417	G	6.805	BLOCK_71#	SPN23F03410 331533 333692 putative penicillin-binding protein 1A
331970	T	0.342	A	6.805	BLOCK_71#	SPN23F03410 331533 333692 putative penicillin-binding protein 1A
331972	T	0.342	G	6.805	BLOCK_71#	SPN23F03410 331533 333692 putative penicillin-binding protein 1A
331983	T	0.0839	G	31.17	BLOCK_71#	SPN23F03410 331533 333692 putative penicillin-binding protein 1A
332004	G	0.06383	A	27.63	BLOCK_72#	SPN23F03410 331533 333692 putative penicillin-binding protein 1A
332013	A	0.2481	G	21.12	BLOCK_72#	SPN23F03410 331533 333692 putative penicillin-binding protein 1A
332016	A	0.3075	T	5.413	BLOCK_72#	SPN23F03410 331533 333692 putative penicillin-binding protein 1A
332022	C	0.2914	T	4.771	BLOCK_72#	SPN23F03410 331533 333692 putative penicillin-binding protein 1A
332037	A	0.2336	G	10.21	BLOCK_73#	SPN23F03410 331533 333692 putative penicillin-binding protein 1A
332055	T	0.1934	A	9.502	BLOCK_73#	SPN23F03410 331533 333692 putative penicillin-binding protein 1A
332057	C	0.3001	T	4.137	BLOCK_73#	SPN23F03410 331533 333692 putative penicillin-binding protein 1A
332058	A	0.3001	T	4.137	BLOCK_73#	SPN23F03410 331533 333692 putative penicillin-binding protein 1A
332115	A	0.2272	C	17.76	DISCRETE	SPN23F03410 331533 333692 putative penicillin-binding protein 1A
332163	T	0.127	C	9.638	DISCRETE	SPN23F03410 331533 333692 putative penicillin-binding protein 1A
332247	T	0.3017	C	5.388	DISCRETE	SPN23F03410 331533 333692 putative penicillin-binding protein 1A
332427	C	0.2743	T	28.31	BLOCK_74#	SPN23F03410 331533 333692 putative penicillin-binding protein 1A
332430	G	0.2734	C	30.58	BLOCK_74#	SPN23F03410 331533 333692 putative penicillin-binding protein 1A
332432	T	0.2735	G	30.15	BLOCK_74#	SPN23F03410 331533 333692 putative penicillin-binding protein 1A
332433	T	0.2743	A	30.32	BLOCK_74#	SPN23F03410 331533 333692 putative penicillin-binding protein 1A
332439	G	0.2099	A	50.05	BLOCK_74#	SPN23F03410 331533 333692 putative penicillin-binding protein 1A
332442	T	0.2754	A	22.04	BLOCK_74#	SPN23F03410 331533 333692 putative penicillin-binding protein 1A
332445	A	0.3146	G	20.75	BLOCK_74#	SPN23F03410 331533 333692 putative penicillin-binding protein 1A
332448	G	0.2753	A	19.3	BLOCK_74#	SPN23F03410 331533 333692 putative penicillin-binding protein 1A
332451	G	0.2751	T	21.97	BLOCK_74#	SPN23F03410 331533 333692 putative penicillin-binding protein 1A
332452	A	0.2758	G	21.3	BLOCK_74#	SPN23F03410 331533 333692 putative penicillin-binding protein 1A
332454	A	0.2076	T	365.6	BLOCK_74#	SPN23F03410 331533 333692 putative penicillin-binding protein 1A
332455	T	0.2753	C	21.04	BLOCK_74#	SPN23F03410 331533 333692 putative penicillin-binding protein 1A
332456	G	0.2473	T	26.47	BLOCK_74#	SPN23F03410 331533 333692 putative penicillin-binding protein 1A
332471	G	0.2782	C	14.71	BLOCK_74#	SPN23F03410 331533 333692 putative penicillin-binding protein 1A
332472	T	0.224	A	233.3	BLOCK_74#	SPN23F03410 331533 333692 putative penicillin-binding protein 1A
332475	A	0.2777	T	20.97	BLOCK_74#	SPN23F03410 331533 333692 putative penicillin-binding protein 1A
332478	A	0.2789	G	15.64	BLOCK_74#	SPN23F03410 331533 333692 putative penicillin-binding protein 1A
332479	T	0.2785	C	19.66	BLOCK_74#	SPN23F03410 331533 333692 putative penicillin-binding protein 1A
332480	C	0.2772	T	19.67	BLOCK_74#	SPN23F03410 331533 333692 putative penicillin-binding protein 1A
332481	A	0.2763	T	19.49	BLOCK_74#	SPN23F03410 331533 333692 putative penicillin-binding protein 1A
332487	A	0.2273	C	46.72	BLOCK_74#	SPN23F03410 331533 333692 putative penicillin-binding protein 1A
332504	C	0.2795	T	22.9	BLOCK_74#	SPN23F03410 331533 333692 putative penicillin-binding protein 1A
332510	G	0.264	T	267.5	BLOCK_74#	SPN23F03410 331533 333692 putative penicillin-binding protein 1A
332511	T	0.2637	A	262.2	BLOCK_74#	SPN23F03410 331533 333692 putative penicillin-binding protein 1A
332514	A	0.2661	C	262.7	BLOCK_74#	SPN23F03410 331533 333692 putative penicillin-binding protein 1A
332519	A	0.264	T	262.2	BLOCK_74#	SPN23F03410 331533 333692 putative penicillin-binding protein 1A
332520	A	0.2734	T	37.94	BLOCK_74#	SPN23F03410 331533 333692 putative penicillin-binding protein 1A
332526	A	0.2273	G	214.2	BLOCK_74#	SPN23F03410 331533 333692 putative penicillin-binding protein 1A
332529	G	0.264	A	222.9	BLOCK_74#	SPN23F03410 331533 333692 putative penicillin-binding protein 1A
332538	T	0.2241	A	204.8	BLOCK_74#	SPN23F03410 331533 333692 putative penicillin-binding protein 1A
332541	A	0.264	G	222.9	BLOCK_74#	SPN23F03410 331533 333692 putative penicillin-binding protein 1A
332549	A	0.2898	T	16.58	BLOCK_74#	SPN23F03410 331533 333692 putative penicillin-binding protein 1A
332550	A	0.2128	G	242.2	BLOCK_74#	SPN23F03410 331533 333692 putative penicillin-binding protein 1A
332553	G	0.2121	A	231.4	BLOCK_74#	SPN23F03410 331533 333692 putative penicillin-binding protein 1A
332556	A	0.2905	T	15.27	BLOCK_74#	SPN23F03410 331533 333692 putative penicillin-binding protein 1A
332562	G	0.2905	A	16.58	BLOCK_74#	SPN23F03410 331533 333692 putative penicillin-binding protein 1A
332565	A	0.2362	G	231.2	BLOCK_74#	SPN23F03410 331533 333692 putative penicillin-binding protein 1A
332607	T	0.2071	C	237.1	DISCRETE	SPN23F03410 331533 333692 putative penicillin-binding protein 1A
332814	A	0.2865	T	10.03	BLOCK_75#	SPN23F03410 331533 333692 putative penicillin-binding protein 1A
332817	T	0.2865	G	9.864	BLOCK_75#	SPN23F03410 331533 333692 putative penicillin-binding protein 1A
332820	A	0.3108	C	10.81	BLOCK_75#	SPN23F03410 331533 333692 putative penicillin-binding protein 1A
332832	A	0.276	T	22.28	BLOCK_75#	SPN23F03410 331533 333692 putative penicillin-binding protein 1A
332840	G	0.2966	C	17.48	BLOCK_75#	SPN23F03410 331533 333692 putative penicillin-binding protein 1A
332850	G	0.2456	A	16.9	BLOCK_75#	SPN23F03410 331533 333692 putative penicillin-binding protein 1A
332852	C	0.2456	T	16.9	BLOCK_75#	SPN23F03410 331533 333692 putative penicillin-binding protein 1A
332856	A	0.2432	G	14.4	BLOCK_75#	SPN23F03410 331533 333692 putative penicillin-binding protein 1A
332859	C	0.2701	T	13.25	BLOCK_75#	SPN23F03410 331533 333692 putative penicillin-binding protein 1A
332862	T	0.2527	C	16.9	BLOCK_75#	SPN23F03410 331533 333692 putative penicillin-binding protein 1A
332868	A	0.2421	G	13.45	BLOCK_75#	SPN23F03410 331533 333692 putative penicillin-binding protein 1A
332874	G	0.2456	A	16.9	BLOCK_75#	SPN23F03410 331533 333692 putative penicillin-binding protein 1A
332880	A	0.2054	G	8.41	BLOCK_75#	SPN23F03410 331533 333692 putative penicillin-binding protein 1A
332883	T	0.2056	A	8.201	BLOCK_75#	SPN23F03410 331533 333692 putative penicillin-binding protein 1A
332892	G	0.2028	A	9.594	BLOCK_75#	SPN23F03410 331533 333692 putative penicillin-binding protein 1A
332893	C	0.2112	T	8.774	BLOCK_75#	SPN23F03410 331533 333692 putative penicillin-binding protein 1A
332907	C	0.2444	G	16.9	BLOCK_75#	SPN23F03410 331533 333692 putative penicillin-binding protein 1A
332909	A	0.2444	G	16.9	BLOCK_75#	SPN23F03410 331533 333692 putative penicillin-binding protein 1A
332916	G	0.245	T	16.9	BLOCK_75#	SPN23F03410 331533 333692 putative penicillin-binding protein 1A
332931	A	0.244	T	16.9	BLOCK_75#	SPN23F03410 331533 333692 putative penicillin-binding protein 1A
332942	T	0.2473	C	16.9	BLOCK_75#	SPN23F03410 331533 333692 putative penicillin-binding protein 1A
332943	A	0.244	T	16.9	BLOCK_75#	SPN23F03410 331533 333692 putative penicillin-binding protein 1A
332946	C	0.2434	T	18.94	BLOCK_75#	SPN23F03410 331533 333692 putative penicillin-binding protein 1A
332961	G	0.2319	A	38.48	BLOCK_75#	SPN23F03410 331533 333692 putative penicillin-binding protein 1A
332967	A	0.2324	G	42.51	BLOCK_75#	SPN23F03410 331533 333692 putative penicillin-binding protein 1A
332980	C	0.2286	T	42.15	BLOCK_75#	SPN23F03410 331533 333692 putative penicillin-binding protein 1A
332981	C	0.2289	T	45.45	BLOCK_75#	SPN23F03410 331533 333692 putative penicillin-binding protein 1A
332988	C	0.2237	T	39.82	BLOCK_75#	SPN23F03410 331533 333692 putative penicillin-binding protein 1A
332991	T	0.224	A	37.86	BLOCK_75#	SPN23F03410 331533 333692 putative penicillin-binding protein 1A
333006	A	0.177	T	5.375	BLOCK_75#	SPN23F03410 331533 333692 putative penicillin-binding protein 1A
333132	G	0.2084	A	12	BLOCK_75#	SPN23F03410 331533 333692 putative penicillin-binding protein 1A
333156	G	0.1136	C	7.634	DISCRETE	SPN23F03410 331533 333692 putative penicillin-binding protein 1A
333792	C	0.2515	T	5.503	BLOCK_76#	SPN23F03420 333689 334285 putative recombination protein U
333996	G	0.2573	A	5.772	BLOCK_76#	SPN23F03420 333689 334285 putative recombination protein U
334107	C	0.2482	T	10.5	BLOCK_76#	SPN23F03420 333689 334285 putative recombination protein U
334136	G	0.2434	A	9.361	BLOCK_76#	SPN23F03420 333689 334285 putative recombination protein U
334243	G	0.1883	T	138	BLOCK_76#	SPN23F03420 333689 334285 putative recombination protein U
334264	G	0.2293	C	16.7	BLOCK_76#	SPN23F03420 333689 334285 putative recombination protein U
334300	A	0.01902	G	20.86	DISCRETE	intergenic
334316	C	0.2466	T	47.79	BLOCK_76#	intergenic
334372	G	0.1989	A	NA	BLOCK_76#	SPN23F03430 334352 334879 conserved hypothetical protein
334432	A	0.2299	T	121.8	BLOCK_76#	SPN23F03430 334352 334879 conserved hypothetical protein
334503	C	0.1402	G	299.3	BLOCK_76#	SPN23F03430 334352 334879 conserved hypothetical protein
334555	G	0.224	A	10.55	BLOCK_76#	SPN23F03430 334352 334879 conserved hypothetical protein
334684	G	0.1905	A	118.2	BLOCK_76#	SPN23F03430 334352 334879 conserved hypothetical protein
334771	G	0.2879	A	8.333	BLOCK_76#	SPN23F03430 334352 334879 conserved hypothetical protein
334952	A	0.1874	G	25.16	BLOCK_76#	SPN23F03440 334949 335290 DivIVA protein
334972	A	0.1944	G	16.9	BLOCK_76#	SPN23F03440 334949 335290 DivIVA protein
335008	T	0.189	C	122	BLOCK_76#	SPN23F03440 334949 335290 DivIVA protein
335014	G	0.2031	C	25.24	BLOCK_76#	SPN23F03440 334949 335290 DivIVA protein
335019	G	0.2157	A	49.04	BLOCK_76#	SPN23F03440 334949 335290 DivIVA protein
335020	C	0.2041	T	175.1	BLOCK_76#	SPN23F03440 334949 335290 DivIVA protein
335023	G	0.2115	A	97.61	BLOCK_76#	SPN23F03440 334949 335290 DivIVA protein
335035	T	0.2134	C	45.41	BLOCK_76#	SPN23F03440 334949 335290 DivIVA protein
335086	T	0.1944	C	116.6	BLOCK_76#	SPN23F03440 334949 335290 DivIVA protein
335104	G	0.2034	A	149.4	BLOCK_76#	SPN23F03440 334949 335290 DivIVA protein
335231	T	0.2228	C	19.31	BLOCK_76#	SPN23F03440 334949 335290 DivIVA protein
335237	C	0.2147	A	20.41	BLOCK_76#	SPN23F03440 334949 335290 DivIVA protein
335239	T	0.215	A	20.78	BLOCK_76#	SPN23F03440 334949 335290 DivIVA protein
335240	C	0.2147	T	20.41	BLOCK_76#	SPN23F03440 334949 335290 DivIVA protein
335242	T	0.215	G	20.41	BLOCK_76#	SPN23F03440 334949 335290 DivIVA protein
335254	A	0.206	T	96.32	BLOCK_76#	SPN23F03440 334949 335290 DivIVA protein
335257	C	0.2041	T	18.28	BLOCK_76#	SPN23F03440 334949 335290 DivIVA protein
335275	C	0.2157	T	110.6	BLOCK_76#	SPN23F03440 334949 335290 DivIVA protein
335278	T	0.2157	C	110.6	BLOCK_76#	SPN23F03440 334949 335290 DivIVA protein
335279	A	0.2112	T	198.5	BLOCK_76#	SPN23F03440 334949 335290 DivIVA protein
335281	T	0.216	A	110.6	BLOCK_76#	SPN23F03440 334949 335290 DivIVA protein
335287	G	0.2155	T	247	BLOCK_76#	SPN23F03440 334949 335290 DivIVA protein
335291	T	0.2257	G	20.76	BLOCK_76#	intergenic
335296	G	0.2247	T	26.48	BLOCK_76#	intergenic
335302	T	0.2263	A	19.56	BLOCK_76#	intergenic
335303	T	0.2232	G	29.09	BLOCK_76#	intergenic
335305	C	0.225	T	26.91	BLOCK_76#	intergenic
335306	A	0.2589	G	4.496	BLOCK_76#	intergenic
335817	T	0.1809	G	30.12	BLOCK_76#	SPN23F03450 335776 336933 putative RNA methylase family protein
335823	A	0.2105	G	30.89	BLOCK_76#	SPN23F03450 335776 336933 putative RNA methylase family protein
335829	T	0.2186	C	17.98	BLOCK_76#	SPN23F03450 335776 336933 putative RNA methylase family protein
335835	A	0.2094	T	105.4	BLOCK_76#	SPN23F03450 335776 336933 putative RNA methylase family protein
335838	A	0.2105	T	25.5	BLOCK_76#	SPN23F03450 335776 336933 putative RNA methylase family protein
335844	A	0.1406	G	NA	BLOCK_76#	SPN23F03450 335776 336933 putative RNA methylase family protein
335851	C	0.1612	T	131.3	BLOCK_76#	SPN23F03450 335776 336933 putative RNA methylase family protein
335955	G	0.1889	A	156.3	BLOCK_76#	SPN23F03450 335776 336933 putative RNA methylase family protein
335958	C	0.1415	T	NA	BLOCK_76#	SPN23F03450 335776 336933 putative RNA methylase family protein
335995	T	0.1364	C	NA	BLOCK_76#	SPN23F03450 335776 336933 putative RNA methylase family protein
335997	G	0.2086	A	73	BLOCK_76#	SPN23F03450 335776 336933 putative RNA methylase family protein
336012	T	0.148	C	NA	BLOCK_76#	SPN23F03450 335776 336933 putative RNA methylase family protein
336042	C	0.1593	T	123.4	BLOCK_76#	SPN23F03450 335776 336933 putative RNA methylase family protein
336069	C	0.1697	T	165.2	BLOCK_76#	SPN23F03450 335776 336933 putative RNA methylase family protein
336081	A	0.1683	G	138.7	BLOCK_76#	SPN23F03450 335776 336933 putative RNA methylase family protein
336084	T	0.1705	C	159.3	BLOCK_76#	SPN23F03450 335776 336933 putative RNA methylase family protein
336108	A	0.04748	T	136.9	DISCRETE	SPN23F03450 335776 336933 putative RNA methylase family protein
336171	T	0.04965	G	25.2	DISCRETE	SPN23F03450 335776 336933 putative RNA methylase family protein
336255	A	0.1789	C	76.55	BLOCK_77#	SPN23F03450 335776 336933 putative RNA methylase family protein
336300	A	0.1519	C	57.73	BLOCK_77#	SPN23F03450 335776 336933 putative RNA methylase family protein
336303	C	0.1496	T	57.28	BLOCK_77#	SPN23F03450 335776 336933 putative RNA methylase family protein
336318	C	0.1609	T	27.31	BLOCK_77#	SPN23F03450 335776 336933 putative RNA methylase family protein
336324	G	0.1838	A	55.48	BLOCK_77#	SPN23F03450 335776 336933 putative RNA methylase family protein
336405	C	0.1818	T	213.4	BLOCK_77#	SPN23F03450 335776 336933 putative RNA methylase family protein
336414	C	0.1692	T	216.3	BLOCK_77#	SPN23F03450 335776 336933 putative RNA methylase family protein
336453	C	0.1457	T	571.1	BLOCK_77#	SPN23F03450 335776 336933 putative RNA methylase family protein
336459	T	0.1457	A	21.94	BLOCK_77#	SPN23F03450 335776 336933 putative RNA methylase family protein
336478	G	0.1683	A	157.6	DISCRETE	SPN23F03450 335776 336933 putative RNA methylase family protein
336540	G	0.0536	T	68.96	DISCRETE	SPN23F03450 335776 336933 putative RNA methylase family protein
336543	A	0.1847	G	89.03	DISCRETE	SPN23F03450 335776 336933 putative RNA methylase family protein
336552	T	0.1615	C	50.62	BLOCK_78#	SPN23F03450 335776 336933 putative RNA methylase family protein
336567	C	0.1596	T	52.64	BLOCK_78#	SPN23F03450 335776 336933 putative RNA methylase family protein
336666	T	0.143	C	511.6	BLOCK_78#	SPN23F03450 335776 336933 putative RNA methylase family protein
336681	T	0.1728	A	126.4	BLOCK_78#	SPN23F03450 335776 336933 putative RNA methylase family protein
336717	A	0.1709	G	145.3	BLOCK_78#	SPN23F03450 335776 336933 putative RNA methylase family protein
336774	A	0.1854	G	35.05	BLOCK_78#	SPN23F03450 335776 336933 putative RNA methylase family protein
336816	C	0.1663	T	106.2	BLOCK_78#	SPN23F03450 335776 336933 putative RNA methylase family protein
336888	G	0.4336	A	8.02	BLOCK_78#	SPN23F03450 335776 336933 putative RNA methylase family protein
337038	G	0.1315	T	462.4	BLOCK_78#	SPN23F03460 336946 338340 putative membrane protein
337075	T	0.1285	C	308.2	BLOCK_78#	SPN23F03460 336946 338340 putative membrane protein
337170	A	0.2086	C	10.82	BLOCK_78#	SPN23F03460 336946 338340 putative membrane protein
337224	A	0.147	G	18.52	BLOCK_79#	SPN23F03460 336946 338340 putative membrane protein
337225	G	0.2005	A	10.98	BLOCK_79#	SPN23F03460 336946 338340 putative membrane protein
337274	C	0.1692	T	21.65	BLOCK_79#	SPN23F03460 336946 338340 putative membrane protein
337290	T	0.148	C	340.5	DISCRETE	SPN23F03460 336946 338340 putative membrane protein
337320	A	0.1225	G	288.8	BLOCK_80#	SPN23F03460 336946 338340 putative membrane protein
337326	G	0.2605	T	9.073	BLOCK_80#	SPN23F03460 336946 338340 putative membrane protein
337374	T	0.1447	C	57.18	BLOCK_80#	SPN23F03460 336946 338340 putative membrane protein
337389	A	0.1815	T	16.7	BLOCK_80#	SPN23F03460 336946 338340 putative membrane protein
337398	G	0.1415	C	52.69	BLOCK_80#	SPN23F03460 336946 338340 putative membrane protein
337413	C	0.3388	T	20.97	DISCRETE	SPN23F03460 336946 338340 putative membrane protein
337426	G	0.1805	A	9.485	BLOCK_81#	SPN23F03460 336946 338340 putative membrane protein
337431	A	0.1467	G	110	BLOCK_81#	SPN23F03460 336946 338340 putative membrane protein
337461	C	0.1886	T	12.52	BLOCK_81#	SPN23F03460 336946 338340 putative membrane protein
337495	A	0.1879	G	11.06	BLOCK_81#	SPN23F03460 336946 338340 putative membrane protein
337496	A	0.1883	C	11.06	BLOCK_81#	SPN23F03460 336946 338340 putative membrane protein
337500	C	0.1876	T	11.06	BLOCK_81#	SPN23F03460 336946 338340 putative membrane protein
337593	C	0.1315	T	24.94	BLOCK_81#	SPN23F03460 336946 338340 putative membrane protein
337596	T	0.1285	C	363.6	BLOCK_81#	SPN23F03460 336946 338340 putative membrane protein
337635	A	0.1489	G	108.9	BLOCK_81#	SPN23F03460 336946 338340 putative membrane protein
337647	A	0.3698	G	0.148	BLOCK_82#	SPN23F03460 336946 338340 putative membrane protein
337662	A	0.344	G	0.1205	BLOCK_82#	SPN23F03460 336946 338340 putative membrane protein
337878	C	0.2224	T	23.05	BLOCK_83#	SPN23F03460 336946 338340 putative membrane protein
337924	G	0.1283	C	455.9	BLOCK_83#	SPN23F03460 336946 338340 putative membrane protein
337932	T	0.1422	C	124.1	BLOCK_83#	SPN23F03460 336946 338340 putative membrane protein
337942	A	0.1248	T	329.1	BLOCK_83#	SPN23F03460 336946 338340 putative membrane protein
337951	A	0.1348	G	99.73	BLOCK_83#	SPN23F03460 336946 338340 putative membrane protein
337975	A	0.1522	C	28.84	BLOCK_83#	SPN23F03460 336946 338340 putative membrane protein
337979	G	0.1489	A	105.8	BLOCK_83#	SPN23F03460 336946 338340 putative membrane protein
337980	C	0.1489	A	105.8	BLOCK_83#	SPN23F03460 336946 338340 putative membrane protein
338009	C	0.02873	G	99.5	DISCRETE	SPN23F03460 336946 338340 putative membrane protein
338109	C	0.1538	T	10.47	BLOCK_83#	SPN23F03460 336946 338340 putative membrane protein
338319	C	0.1225	T	314.6	BLOCK_83#	SPN23F03460 336946 338340 putative membrane protein
338487	A	0.4491	T	0.102	BLOCK_83#	SPN23F03470 338416 339840 6-phosphogluconate dehydrogenase, decarboxylating
338508	T	0.1603	C	64.24	BLOCK_83#	SPN23F03470 338416 339840 6-phosphogluconate dehydrogenase, decarboxylating
338532	T	0.1244	G	383.9	BLOCK_83#	SPN23F03470 338416 339840 6-phosphogluconate dehydrogenase, decarboxylating
338541	A	0.1554	G	30.89	DISCRETE	SPN23F03470 338416 339840 6-phosphogluconate dehydrogenase, decarboxylating
465318	T	0.02772	C	23.31	DISCRETE	SPN23F04780 464742 465479 response regulator protein BlpR
505989	T	0.4355	C	0.1736	DISCRETE	SPN23F05250 505909 508311 phenylalanyl-tRNA synthetase beta chain
506280	G	0.2253	A	10.56	DISCRETE	SPN23F05250 505909 508311 phenylalanyl-tRNA synthetase beta chain
553807	G	0.0274	A	0	DISCRETE	SPN23F05670 553410 553871 HIT family protein
553863	G	0.0274	T	0	DISCRETE	SPN23F05670 553410 553871 HIT family protein
611258	T	0.08575	C	0	BLOCK_84#	SPN23F06160 611016 612857 BipA family GTPase
612605	C	0.2079	T	55.76	BLOCK_84#	SPN23F06160 611016 612857 BipA family GTPase
617288	G	0.1193	A	NA	BLOCK_85#	SPN23F06220 616646 617998 UDP-N-acetylmuramoylalanine--D-glutamate ligase
617581	T	0.117	C	NA	BLOCK_85#	SPN23F06220 616646 617998 UDP-N-acetylmuramoylalanine--D-glutamate ligase
619307	A	0.117	G	NA	BLOCK_85#	SPN23F06240 619070 620269 putative cell division protein DivIB/FtsQ
621521	T	0.1167	C	NA	BLOCK_85#	SPN23F06260 621237 621869 orotate phosphoribosyltransferase
744981	T	0.1148	C	105.5	BLOCK_85#	SPN23F07650 744731 745120 cytidine deaminase
751734	C	0.119	T	NA	BLOCK_85#	SPN23F07730 751429 752070 putative membrane protein
810263	A	0.0245	G	NA	DISCRETE	SPN23F08240 810227 810943 putative uncharacterized protein
820497	A	0.1167	C	NA	BLOCK_85#	SPN23F08350 819999 820685 putative membrane protein (pseudogene)
820500	G	0.1167	T	NA	BLOCK_85#	SPN23F08350 819999 820685 putative membrane protein (pseudogene)
837252	T	0.01805	C	0	DISCRETE	SPN23F08540 836670 837779 putative glutamate 5-kinase
891235	A	0.01322	G	NA	DISCRETE	SPN23F09220 891118 891318 putative uncharacterized protein
905820	C	0.1212	T	NA	BLOCK_85#	SPN23F09340 905686 906780 ferrochelatase
906417	T	0.1231	C	NA	BLOCK_85#	SPN23F09340 905686 906780 ferrochelatase
995297	C	0.02643	T	NA	DISCRETE	SPN23F10350 993426 995327 ABC transporter ATP-binding protein
1005551	T	0.02611	C	NA	DISCRETE	SPN23F10410 1004345 1006273 1,4-alpha-glucan branching enzyme
1010742	T	0.04418	A	0	DISCRETE	SPN23F10470 1010677 1011480 putative glycerate kinase-family protein
1071162	T	0.1283	C	NA	BLOCK_85#	SPN23F10920 1071016 1071441 galactose-6-phosphate isomerase LacA subunit
1079997	A	0.0245	G	NA	DISCRETE	SPN23F11050 1079690 1080565 putative geranyltranstransferase
1080278	A	0.02677	G	NA	DISCRETE	SPN23F11050 1079690 1080565 putative geranyltranstransferase
1086877	T	0.02805	C	NA	DISCRETE	SPN23F11120 1085767 1087026 O-acetylhomoserine (thiol)-lyase (pseudogene)
1087073	A	0.02645	G	NA	DISCRETE	intergenic
1102907	T	0.07772	C	NA	BLOCK_85#	SPN23F11290 1102659 1103186 putative membrane protein
1117856	A	0.1522	G	NA	BLOCK_85#	SPN23F11420 1115958 1119497 putative chromosome partition protein
1128983	T	0.01128	C	NA	DISCRETE	SPN23F11550 1128600 1129256 putative conserved hypothetical protein
1156956	G	0.1144	T	NA	BLOCK_85#	intergenic
1296730	G	0.05577	T	NA	BLOCK_85#	SPN23F13260 1296321 1297190 homoserine kinase
1339331	A	0.1161	G	139.1	BLOCK_85#	SPN23F13670 1338613 1339917 NOL1/NOP2/sun family protein
1347950	G	0.02677	T	NA	DISCRETE	SPN23F13800 1347868 1348575 glucosamine-6-phosphate isomerase
1347951	A	0.02676	T	NA	DISCRETE	SPN23F13800 1347868 1348575 glucosamine-6-phosphate isomerase
1352843	A	0.3159	G	0	BLOCK_85#	intergenic
1353135	T	0.117	C	NA	BLOCK_85#	intergenic
1375939	T	0.1548	C	NA	BLOCK_85#	SPN23F14110 1375817 1376515 GntR family regulatory protein
1376943	T	0.02418	A	NA	DISCRETE	SPN23F14120 1376558 1377454 putative membrane protein
1385937	A	0.07018	G	NA	BLOCK_85#	SPN23F14250 1385700 1386500 ABC transporter permease protein
1411802	C	0.01838	A	0	DISCRETE	SPN23F14560 1411751 1412620 glycerol facilitator-aquaporin
1414851	A	0.1161	G	139.1	BLOCK_85#	intergenic
1424485	G	0.01902	A	NA	DISCRETE	intergenic
1438473	G	0.3823	A	0.05148	DISCRETE	SPN23F14870 1438398 1441496 putative SNF-family helicase
1441518	G	0.02805	T	0.03939	DISCRETE	intergenic
1442396	C	0.01967	T	0	DISCRETE	SPN23F14880 1441589 1442755 putative aminotransferase
1448484	G	0.01161	A	0	DISCRETE	SPN23F14920 1448031 1449653 putative polysaccharide biosynthesis protein
1451911	T	0.01451	C	0	DISCRETE	SPN23F14950 1451545 1452141 conserved hypothetical protein
1451977	G	0.01096	A	0.0158	DISCRETE	SPN23F14950 1451545 1452141 conserved hypothetical protein
1451997	G	0.01161	A	0.0158	DISCRETE	SPN23F14950 1451545 1452141 conserved hypothetical protein
1452244	G	0.01418	A	0.0158	DISCRETE	SPN23F14960 1452178 1452690 putative uncharacterized protein
1452301	T	0.01838	C	0.0158	DISCRETE	SPN23F14960 1452178 1452690 putative uncharacterized protein
1531493	G	0.2128	A	4.997	DISCRETE	SPN23F15860 1530763 1531995 ATP-dependent Clp protease ATP-binding subunit ClpX
1531651	G	0.1954	A	3.793	DISCRETE	SPN23F15860 1530763 1531995 ATP-dependent Clp protease ATP-binding subunit ClpX
1531690	A	0.2063	G	5.551	BLOCK_86#	SPN23F15860 1530763 1531995 ATP-dependent Clp protease ATP-binding subunit ClpX
1531693	C	0.1874	T	5.588	BLOCK_86#	SPN23F15860 1530763 1531995 ATP-dependent Clp protease ATP-binding subunit ClpX
1531726	G	0.1518	A	7.509	DISCRETE	SPN23F15860 1530763 1531995 ATP-dependent Clp protease ATP-binding subunit ClpX
1531801	G	0.1721	A	4.643	BLOCK_87#	SPN23F15860 1530763 1531995 ATP-dependent Clp protease ATP-binding subunit ClpX
1531813	T	0.1792	C	11.55	BLOCK_87#	SPN23F15860 1530763 1531995 ATP-dependent Clp protease ATP-binding subunit ClpX
1531844	G	0.1457	A	9.06	BLOCK_88#	SPN23F15860 1530763 1531995 ATP-dependent Clp protease ATP-binding subunit ClpX
1531849	C	0.146	T	9.06	BLOCK_88#	SPN23F15860 1530763 1531995 ATP-dependent Clp protease ATP-binding subunit ClpX
1531852	C	0.1393	T	8.11	BLOCK_88#	SPN23F15860 1530763 1531995 ATP-dependent Clp protease ATP-binding subunit ClpX
1531855	C	0.1281	T	11.73	BLOCK_88#	SPN23F15860 1530763 1531995 ATP-dependent Clp protease ATP-binding subunit ClpX
1531882	A	0.1596	G	7.677	BLOCK_88#	SPN23F15860 1530763 1531995 ATP-dependent Clp protease ATP-binding subunit ClpX
1531894	G	0.1593	A	7.572	BLOCK_88#	SPN23F15860 1530763 1531995 ATP-dependent Clp protease ATP-binding subunit ClpX
1531900	G	0.1966	A	8.419	BLOCK_88#	SPN23F15860 1530763 1531995 ATP-dependent Clp protease ATP-binding subunit ClpX
1531903	G	0.1393	A	10.19	BLOCK_88#	SPN23F15860 1530763 1531995 ATP-dependent Clp protease ATP-binding subunit ClpX
1531915	G	0.3575	A	6.027	BLOCK_88#	SPN23F15860 1530763 1531995 ATP-dependent Clp protease ATP-binding subunit ClpX
1531940	C	0.2066	T	5.539	BLOCK_88#	SPN23F15860 1530763 1531995 ATP-dependent Clp protease ATP-binding subunit ClpX
1531981	C	0.1783	T	4.486	BLOCK_88#	SPN23F15860 1530763 1531995 ATP-dependent Clp protease ATP-binding subunit ClpX
1531992	G	0.187	A	4.62	BLOCK_88#	SPN23F15860 1530763 1531995 ATP-dependent Clp protease ATP-binding subunit ClpX
1532090	G	0.2856	A	4.22	BLOCK_89#	SPN23F15870 1532027 1532197 putative exported protein
1532093	C	0.2863	G	4.405	BLOCK_89#	SPN23F15870 1532027 1532197 putative exported protein
1532098	C	0.1596	T	8.074	BLOCK_90#	SPN23F15870 1532027 1532197 putative exported protein
1532105	T	0.1663	C	6.225	BLOCK_90#	SPN23F15870 1532027 1532197 putative exported protein
1532108	A	0.1599	G	7.587	BLOCK_90#	SPN23F15870 1532027 1532197 putative exported protein
1532129	T	0.4736	C	0.2537	BLOCK_90#	SPN23F15870 1532027 1532197 putative exported protein
1532141	A	0.168	C	6.414	BLOCK_90#	SPN23F15870 1532027 1532197 putative exported protein
1532144	C	0.1674	A	6.605	BLOCK_90#	SPN23F15870 1532027 1532197 putative exported protein
1532152	C	0.1789	T	6.363	BLOCK_90#	SPN23F15870 1532027 1532197 putative exported protein
1532153	C	0.1787	G	6.363	BLOCK_90#	SPN23F15870 1532027 1532197 putative exported protein
1532162	C	0.1789	A	6.363	BLOCK_90#	SPN23F15870 1532027 1532197 putative exported protein
1532164	T	0.1786	A	5.934	BLOCK_90#	SPN23F15870 1532027 1532197 putative exported protein
1532165	G	0.1789	A	6.363	BLOCK_90#	SPN23F15870 1532027 1532197 putative exported protein
1532168	T	0.1789	C	6.363	BLOCK_90#	SPN23F15870 1532027 1532197 putative exported protein
1532174	A	0.1792	T	6.363	BLOCK_90#	SPN23F15870 1532027 1532197 putative exported protein
1532176	A	0.4204	G	6.326	BLOCK_90#	SPN23F15870 1532027 1532197 putative exported protein
1532185	T	0.1796	A	5.21	BLOCK_90#	SPN23F15870 1532027 1532197 putative exported protein
1532245	T	0.3179	C	4.389	BLOCK_90#	SPN23F15880 1532197 1532703 dihydrofolate reductase
1532301	A	0.4481	G	5.357	BLOCK_90#	SPN23F15880 1532197 1532703 dihydrofolate reductase
1532326	C	0.4133	T	4.838	BLOCK_91#	SPN23F15880 1532197 1532703 dihydrofolate reductase
1532344	T	0.2057	G	5.329	BLOCK_91#	SPN23F15880 1532197 1532703 dihydrofolate reductase
1532350	C	0.3993	G	4.23	BLOCK_92#	SPN23F15880 1532197 1532703 dihydrofolate reductase
1532371	G	0.431	A	4.203	BLOCK_92#	SPN23F15880 1532197 1532703 dihydrofolate reductase
1532410	A	0.3072	G	5.149	DISCRETE	SPN23F15880 1532197 1532703 dihydrofolate reductase
1532458	A	0.3601	G	5.06	BLOCK_93#	SPN23F15880 1532197 1532703 dihydrofolate reductase
1532461	A	0.2341	C	6.66	BLOCK_93#	SPN23F15880 1532197 1532703 dihydrofolate reductase
1532463	A	0.1747	G	6.52	BLOCK_93#	SPN23F15880 1532197 1532703 dihydrofolate reductase
1532542	T	0.2276	C	5.407	DISCRETE	SPN23F15880 1532197 1532703 dihydrofolate reductase
1532548	T	0.246	C	4.094	DISCRETE	SPN23F15880 1532197 1532703 dihydrofolate reductase
1532644	G	0.4175	T	6.465	DISCRETE	SPN23F15880 1532197 1532703 dihydrofolate reductase
1548585	C	0.239	A	0.08721	BLOCK_94#	SPN23F16040 1547734 1549077 Mur ligase family protein
1548591	A	0.1989	C	0.04554	BLOCK_94#	SPN23F16040 1547734 1549077 Mur ligase family protein
1549772	T	0.3417	C	8.72	DISCRETE	SPN23F16050 1549077 1549859 putative aminotransferase
1553228	G	0.156	T	0.0534	DISCRETE	SPN23F16100 1552959 1553420 putative membrane protein
1612682	T	0.2015	C	0.07992	DISCRETE	SPN23F16740 1612429 1614471 penicillin-binding protein 2b
1612897	G	0.3217	C	8.733	BLOCK_95#	SPN23F16740 1612429 1614471 penicillin-binding protein 2b
1612926	A	0.06204	C	20.79	BLOCK_95#	SPN23F16740 1612429 1614471 penicillin-binding protein 2b
1612930	G	0.3588	A	11.67	DISCRETE	SPN23F16740 1612429 1614471 penicillin-binding protein 2b
1612933	G	0.1634	A	6.841	BLOCK_96#	SPN23F16740 1612429 1614471 penicillin-binding protein 2b
1612999	G	0.3688	T	3.768	BLOCK_96#	SPN23F16740 1612429 1614471 penicillin-binding protein 2b
1613007	C	0.4353	T	39.81	DISCRETE	SPN23F16740 1612429 1614471 penicillin-binding protein 2b
1613032	C	0.3591	T	9.952	BLOCK_97#	SPN23F16740 1612429 1614471 penicillin-binding protein 2b
1613034	C	0.2105	A	3.366	BLOCK_97#	SPN23F16740 1612429 1614471 penicillin-binding protein 2b
1613038	A	0.3607	C	10.65	BLOCK_98#	SPN23F16740 1612429 1614471 penicillin-binding protein 2b
1613044	T	0.2991	C	6.245	BLOCK_98#	SPN23F16740 1612429 1614471 penicillin-binding protein 2b
1613045	T	0.4329	C	0.005312	BLOCK_98#	SPN23F16740 1612429 1614471 penicillin-binding protein 2b
1613053	T	0.3901	A	13.15	BLOCK_98#	SPN23F16740 1612429 1614471 penicillin-binding protein 2b
1613055	T	0.3582	A	4.623	BLOCK_98#	SPN23F16740 1612429 1614471 penicillin-binding protein 2b
1613056	T	0.4452	C	13.35	BLOCK_98#	SPN23F16740 1612429 1614471 penicillin-binding protein 2b
1613059	C	0.3582	T	4.653	BLOCK_98#	SPN23F16740 1612429 1614471 penicillin-binding protein 2b
1613061	A	0.4423	G	14.55	BLOCK_98#	SPN23F16740 1612429 1614471 penicillin-binding protein 2b
1613071	T	0.4705	G	15.42	BLOCK_98#	SPN23F16740 1612429 1614471 penicillin-binding protein 2b
1613074	A	0.4487	G	11.23	BLOCK_98#	SPN23F16740 1612429 1614471 penicillin-binding protein 2b
1613098	T	0.4771	C	0.01389	BLOCK_98#	SPN23F16740 1612429 1614471 penicillin-binding protein 2b
1613101	G	0.3208	C	26.5	BLOCK_98#	SPN23F16740 1612429 1614471 penicillin-binding protein 2b
1613107	G	0.3053	A	11.41	DISCRETE	SPN23F16740 1612429 1614471 penicillin-binding protein 2b
1613109	T	0.4239	G	21.16	BLOCK_99#	SPN23F16740 1612429 1614471 penicillin-binding protein 2b
1613110	T	0.3218	A	30.42	BLOCK_99#	SPN23F16740 1612429 1614471 penicillin-binding protein 2b
1613119	G	0.3622	T	22.02	BLOCK_99#	SPN23F16740 1612429 1614471 penicillin-binding protein 2b
1613125	A	0.391	G	21.33	BLOCK_99#	SPN23F16740 1612429 1614471 penicillin-binding protein 2b
1613131	G	0.3037	A	13.68	BLOCK_99#	SPN23F16740 1612429 1614471 penicillin-binding protein 2b
1613134	A	0.3939	G	20.86	DISCRETE	SPN23F16740 1612429 1614471 penicillin-binding protein 2b
1613136	T	0.4357	C	0	BLOCK_100#	SPN23F16740 1612429 1614471 penicillin-binding protein 2b
1613140	G	0.3065	T	NA	DISCRETE	SPN23F16740 1612429 1614471 penicillin-binding protein 2b
1613154	A	0.4787	G	20.03	BLOCK_100#	SPN23F16740 1612429 1614471 penicillin-binding protein 2b
1613155	G	0.4778	A	17.17	BLOCK_100#	SPN23F16740 1612429 1614471 penicillin-binding protein 2b
1613160	C	0.4781	G	18.05	BLOCK_100#	SPN23F16740 1612429 1614471 penicillin-binding protein 2b
1613161	C	0.4787	G	19.67	BLOCK_100#	SPN23F16740 1612429 1614471 penicillin-binding protein 2b
1613164	A	0.4965	C	430.2	BLOCK_100#	SPN23F16740 1612429 1614471 penicillin-binding protein 2b
1613170	A	0.462	G	19.35	BLOCK_100#	SPN23F16740 1612429 1614471 penicillin-binding protein 2b
1613176	A	0.3736	G	16.97	BLOCK_100#	SPN23F16740 1612429 1614471 penicillin-binding protein 2b
1613179	A	0.362	T	17.39	BLOCK_100#	SPN23F16740 1612429 1614471 penicillin-binding protein 2b
1613182	T	0.362	A	17.39	BLOCK_100#	SPN23F16740 1612429 1614471 penicillin-binding protein 2b
1613185	A	0.3943	G	21.11	BLOCK_100#	SPN23F16740 1612429 1614471 penicillin-binding protein 2b
1613188	T	0.3764	A	20.62	BLOCK_100#	SPN23F16740 1612429 1614471 penicillin-binding protein 2b
1613192	A	0.372	T	17.98	BLOCK_100#	SPN23F16740 1612429 1614471 penicillin-binding protein 2b
1613193	A	0.372	G	17.98	BLOCK_100#	SPN23F16740 1612429 1614471 penicillin-binding protein 2b
1613194	T	0.3736	A	18.54	BLOCK_100#	SPN23F16740 1612429 1614471 penicillin-binding protein 2b
1613195	T	0.3733	G	16.41	BLOCK_100#	SPN23F16740 1612429 1614471 penicillin-binding protein 2b
1613208	A	0.3343	T	21.12	DISCRETE	SPN23F16740 1612429 1614471 penicillin-binding protein 2b
1613209	A	0.4597	G	35.76	BLOCK_101#	SPN23F16740 1612429 1614471 penicillin-binding protein 2b
1613212	T	0.4262	G	25.13	BLOCK_101#	SPN23F16740 1612429 1614471 penicillin-binding protein 2b
1613230	A	0.3188	G	27.79	BLOCK_101#	SPN23F16740 1612429 1614471 penicillin-binding protein 2b
1613236	A	0.3165	G	50.11	BLOCK_101#	SPN23F16740 1612429 1614471 penicillin-binding protein 2b
1613238	G	0.3846	A	29.35	BLOCK_101#	SPN23F16740 1612429 1614471 penicillin-binding protein 2b
1613242	A	0.3208	G	24.43	BLOCK_102#	SPN23F16740 1612429 1614471 penicillin-binding protein 2b
1613248	T	0.2843	C	23.88	BLOCK_102#	SPN23F16740 1612429 1614471 penicillin-binding protein 2b
1613254	T	0.2876	C	21.71	BLOCK_102#	SPN23F16740 1612429 1614471 penicillin-binding protein 2b
1613266	T	0.4104	C	39.09	BLOCK_102#	SPN23F16740 1612429 1614471 penicillin-binding protein 2b
1613269	A	0.2808	G	12.29	BLOCK_102#	SPN23F16740 1612429 1614471 penicillin-binding protein 2b
1613272	A	0.2798	T	11.41	BLOCK_102#	SPN23F16740 1612429 1614471 penicillin-binding protein 2b
1613299	A	0.2271	C	8.606	BLOCK_102#	SPN23F16740 1612429 1614471 penicillin-binding protein 2b
1613302	A	0.2036	C	NA	DISCRETE	SPN23F16740 1612429 1614471 penicillin-binding protein 2b
1613308	A	0.2234	G	8.782	DISCRETE	SPN23F16740 1612429 1614471 penicillin-binding protein 2b
1613323	G	0.3075	A	41.04	BLOCK_103#	SPN23F16740 1612429 1614471 penicillin-binding protein 2b
1613359	A	0.1655	C	5.851	BLOCK_103#	SPN23F16740 1612429 1614471 penicillin-binding protein 2b
1613379	G	0.3823	A	19.98	BLOCK_103#	SPN23F16740 1612429 1614471 penicillin-binding protein 2b
1613389	G	0.379	A	17.73	BLOCK_103#	SPN23F16740 1612429 1614471 penicillin-binding protein 2b
1613401	G	0.1663	A	7.666	BLOCK_103#	SPN23F16740 1612429 1614471 penicillin-binding protein 2b
1613404	T	0.166	C	11.46	BLOCK_103#	SPN23F16740 1612429 1614471 penicillin-binding protein 2b
1613410	A	0.4171	C	67.84	BLOCK_103#	SPN23F16740 1612429 1614471 penicillin-binding protein 2b
1613443	C	0.1699	G	8.529	DISCRETE	SPN23F16740 1612429 1614471 penicillin-binding protein 2b
1613458	T	0.06093	C	36.81	BLOCK_104#	SPN23F16740 1612429 1614471 penicillin-binding protein 2b
1613461	A	0.08675	G	15.36	BLOCK_104#	SPN23F16740 1612429 1614471 penicillin-binding protein 2b
1613474	C	0.4115	T	105.6	BLOCK_104#	SPN23F16740 1612429 1614471 penicillin-binding protein 2b
1613503	C	0.4457	T	10.86	BLOCK_104#	SPN23F16740 1612429 1614471 penicillin-binding protein 2b
1613683	A	0.4046	T	12.21	BLOCK_104#	SPN23F16740 1612429 1614471 penicillin-binding protein 2b
1613689	G	0.3688	A	5.724	DISCRETE	SPN23F16740 1612429 1614471 penicillin-binding protein 2b
1613721	A	0.1565	C	11.2	BLOCK_105#	SPN23F16740 1612429 1614471 penicillin-binding protein 2b
1613770	T	0.3704	A	12.87	BLOCK_105#	SPN23F16740 1612429 1614471 penicillin-binding protein 2b
1613805	G	0.3175	T	5.592	BLOCK_105#	SPN23F16740 1612429 1614471 penicillin-binding protein 2b
1613992	T	0.3772	G	0.1631	BLOCK_106#	SPN23F16740 1612429 1614471 penicillin-binding protein 2b
1614298	A	0.2235	T	9.609	BLOCK_106#	SPN23F16740 1612429 1614471 penicillin-binding protein 2b
1614310	G	0.1954	A	28.63	BLOCK_106#	SPN23F16740 1612429 1614471 penicillin-binding protein 2b
1614312	C	0.2211	T	9.603	BLOCK_106#	SPN23F16740 1612429 1614471 penicillin-binding protein 2b
1614529	C	0.1464	T	9.636	BLOCK_106#	intergenic
1614573	T	0.1554	C	7.693	BLOCK_106#	intergenic
1614704	G	0.1253	A	14.41	BLOCK_106#	SPN23F16750 1614680 1615531 putative transcription regulator
1621029	A	0.05513	T	NA	BLOCK_107#	SPN23F16820 1620486 1621382 putative transport system permease
1621035	T	0.05448	A	NA	BLOCK_107#	SPN23F16820 1620486 1621382 putative transport system permease
1621047	T	0.0548	G	288.7	BLOCK_107#	SPN23F16820 1620486 1621382 putative transport system permease
1621056	A	0.05609	G	NA	BLOCK_107#	SPN23F16820 1620486 1621382 putative transport system permease
1621062	T	0.05786	G	NA	BLOCK_107#	SPN23F16820 1620486 1621382 putative transport system permease
1621068	A	0.05932	G	NA	BLOCK_107#	SPN23F16820 1620486 1621382 putative transport system permease
1621071	G	0.05899	A	NA	BLOCK_107#	SPN23F16820 1620486 1621382 putative transport system permease
1621074	A	0.06093	G	19.23	BLOCK_107#	SPN23F16820 1620486 1621382 putative transport system permease
1621086	G	0.05609	A	NA	BLOCK_107#	SPN23F16820 1620486 1621382 putative transport system permease
1621095	T	0.05697	A	NA	BLOCK_107#	SPN23F16820 1620486 1621382 putative transport system permease
1621098	C	0.05351	T	NA	BLOCK_107#	SPN23F16820 1620486 1621382 putative transport system permease
1621166	A	0.07124	G	63.91	BLOCK_107#	SPN23F16820 1620486 1621382 putative transport system permease
1621230	G	0.07419	T	23.06	BLOCK_107#	SPN23F16820 1620486 1621382 putative transport system permease
1621263	A	0.05384	G	32.95	BLOCK_107#	SPN23F16820 1620486 1621382 putative transport system permease
1621272	A	0.05803	C	20.31	BLOCK_107#	SPN23F16820 1620486 1621382 putative transport system permease
1621274	T	0.0619	C	9.81	BLOCK_107#	SPN23F16820 1620486 1621382 putative transport system permease
1621278	T	0.06324	C	21.11	BLOCK_107#	SPN23F16820 1620486 1621382 putative transport system permease
1621287	T	0.07991	C	27.79	BLOCK_107#	SPN23F16820 1620486 1621382 putative transport system permease
1692499	A	0.01709	G	0	DISCRETE	SPN23F17560 1692451 1693557 GTP-binding protein
1798687	T	0.118	A	NA	BLOCK_108#	intergenic
1854394	A	0.1167	G	NA	BLOCK_108#	intergenic
1859650	A	0.01902	G	27.53	DISCRETE	SPN23F19160 1859334 1860593 multiple sugar-binding protein precursor
1891145	T	0.09284	C	8.138	BLOCK_108#	SPN23F19480 1890929 1891261 putative uncharacterized protein
1954463	T	0.02515	A	NA	DISCRETE	intergenic
2013774	T	0.02422	G	NA	DISCRETE	intergenic
2060916	A	0.1157	G	NA	BLOCK_108#	SPN23F21210 2060687 2061385 putative transferase
2089754	T	0.02519	G	NA	DISCRETE	SPN23F21480 2089313 2089777 putative membrane protein
2133323	G	0.2286	T	0.06038	DISCRETE	SPN23F21890 2132860 2134011 probable alcohol dehydrogenase
2135329	G	0.2386	A	12.28	BLOCK_109#	SPN23F21900 2134157 2135923 putative L-fucose isomerase
2135387	C	0.1064	A	15.41	BLOCK_109#	SPN23F21900 2134157 2135923 putative L-fucose isomerase
2135398	A	0.1064	G	15.41	BLOCK_109#	SPN23F21900 2134157 2135923 putative L-fucose isomerase
2135405	T	0.1067	A	15.41	BLOCK_109#	SPN23F21900 2134157 2135923 putative L-fucose isomerase
2135408	A	0.1335	G	13.03	DISCRETE	SPN23F21900 2134157 2135923 putative L-fucose isomerase
2149773	T	0.196	C	0.06654	BLOCK_110#	SPN23F22010 2148625 2150130 zinc-binding protein AdcA precursor
2149880	G	0.06351	T	0.05749	BLOCK_110#	SPN23F22010 2148625 2150130 zinc-binding protein AdcA precursor
2152059	C	0.2273	T	0.1145	DISCRETE	SPN23F22040 2151643 2152083 MarR-family regulatory protein
